# Supplementary material for: scSemiProfiler: Advancing large-scale single-cell studies through semi-profiling with deep generative models and active learning
Source: Nat Commun. 2024 Jul 16;15:5989. doi: 10.1038/s41467-024-50150-1 (PMC11252419; doi:10.1038/s41467-024-50150-1)
Supplement: Supplementary file 4 — Source Data [file 41467_2024_50150_MOESM4_ESM.zip]

Archive with 157 entries (133 files):
- Source Data/
- Source Data/fig2/
- Source Data/fig2/2g.csv
- Source Data/fig2/2h.csv
- Source Data/fig2/2i.csv
- Source Data/fig2/2j.csv
- Source Data/fig2/2k.csv
- Source Data/fig2/2l.csv
- Source Data/fig3/
- Source Data/fig3/3c.csv
- Source Data/fig3/3d ground truth.csv
- Source Data/fig3/3d semi-profiled.csv
- Source Data/fig4/
- Source Data/fig4/4g.csv
- Source Data/fig4/4h.csv
- Source Data/fig4/4i.csv
- Source Data/fig4/4j.csv
- Source Data/fig4/4k.csv
- Source Data/fig4/4l.csv
- Source Data/fig5/
- Source Data/fig5/5c.csv
- Source Data/fig5/5d real-profiled.csv
- Source Data/fig5/5d semi-profiled.csv
- Source Data/fig6/
- Source Data/fig6/6g.csv
- Source Data/fig6/6h.csv
- Source Data/fig6/6i.csv
- Source Data/fig6/6j.csv
- Source Data/fig6/6k.csv
- Source Data/fig6/6l.csv
- Source Data/fig7/
- Source Data/fig7/7c.csv
- Source Data/fig7/7d real-profiled.csv
- Source Data/fig7/7d semi-profiled.csv
- Source Data/fig8/
- Source Data/fig8/8a.csv
- Source Data/fig8/8b.csv
- Source Data/fig8/8c.csv
- Source Data/supfigs/
- Source Data/supfigs/figs1/
- Source Data/supfigs/figs1/s1a.csv
- Source Data/supfigs/figs1/s1b.csv
- Source Data/supfigs/figs10/
- Source Data/supfigs/figs10/fig_B_cell_go_pval.csv
- Source Data/supfigs/figs10/fig_CD14_go_pval.csv
- Source Data/supfigs/figs10/fig_CD16_go_pval.csv
- Source Data/supfigs/figs10/fig_CD8_go_pval.csv
- Source Data/supfigs/figs10/fig_DCs_go_pval.csv
- Source Data/supfigs/figs10/fig_gdT_go_pval.csv
- Source Data/supfigs/figs10/fig_HSC_go_pval.csv
- Source Data/supfigs/figs10/fig_Lymph_prolif_go_pval.csv
- Source Data/supfigs/figs10/fig_MAIT_go_pval.csv
- Source Data/supfigs/figs10/fig_Mono_prolif_go_pval.csv
- Source Data/supfigs/figs10/fig_NK_16hi_go_pval.csv
- Source Data/supfigs/figs10/fig_NK_56hi_go_pval.csv
- Source Data/supfigs/figs10/fig_pDC_go_pval.csv
- Source Data/supfigs/figs10/fig_Plasmablast_go_pval.csv
- Source Data/supfigs/figs10/fig_Platelets_go_pval.csv
- Source Data/supfigs/figs10/fig_RBC_go_pval.csv
- Source Data/supfigs/figs10/fig_Treg_go_pval.csv
- Source Data/supfigs/figs11/
- Source Data/supfigs/figs11/fig_B_cell_reactome_pval.csv
- Source Data/supfigs/figs11/fig_CD14_reactome_pval.csv
- Source Data/supfigs/figs11/fig_CD16_reactome_pval.csv
- Source Data/supfigs/figs11/fig_CD4_reactome_pval.csv
- Source Data/supfigs/figs11/fig_CD8_reactome_pval.csv
- Source Data/supfigs/figs11/fig_DCs_reactome_pval.csv
- Source Data/supfigs/figs11/fig_gdT_reactome_pval.csv
- Source Data/supfigs/figs11/fig_HSC_reactome_pval.csv
- Source Data/supfigs/figs11/fig_Lymph_prolif_reactome_pval.csv
- Source Data/supfigs/figs11/fig_MAIT_reactome_pval.csv
- Source Data/supfigs/figs11/fig_Mono_prolif_reactome_pval.csv
- Source Data/supfigs/figs11/fig_NK_16hi_reactome_pval.csv
- Source Data/supfigs/figs11/fig_NK_56hi_reactome_pval.csv
- Source Data/supfigs/figs11/fig_pDC_reactome_pval.csv
- Source Data/supfigs/figs11/fig_Plasmablast_reactome_pval.csv
- Source Data/supfigs/figs11/fig_Platelets_reactome_pval.csv
- Source Data/supfigs/figs11/fig_RBC_reactome_pval.csv
- Source Data/supfigs/figs11/fig_Treg_reactome_pval.csv
- Source Data/supfigs/figs12/
- Source Data/supfigs/figs12/asymmetric real-profiled.csv
- Source Data/supfigs/figs12/asymptomatic semi-profiled.csv
- Source Data/supfigs/figs12/critical real-profiled.csv
- Source Data/supfigs/figs12/critical semi-profiled.csv
- Source Data/supfigs/figs12/healthy real-profiled.csv
- Source Data/supfigs/figs12/healthy semi-profiled.csv
- Source Data/supfigs/figs12/mild real-profiled.csv
- Source Data/supfigs/figs12/mild semi-profiled.csv
- Source Data/supfigs/figs12/severe real-profiled.csv
- Source Data/supfigs/figs12/severe semi-profiled.csv
- Source Data/supfigs/figs13/
- Source Data/supfigs/figs13/supfig_covid_real-profiled_paga.csv
- Source Data/supfigs/figs13/supfig_covid_semi-profiled_paga.csv
- Source Data/supfigs/figs29/
- Source Data/supfigs/figs29/supfig_cancer_all_celltype_proportions.csv
- Source Data/supfigs/figs31/
- Source Data/supfigs/figs31/fig_B_go_pval.csv
- Source Data/supfigs/figs31/fig_Endothelial_go_pval.csv
- Source Data/supfigs/figs31/fig_Entericglial_go_pval.csv
- Source Data/supfigs/figs31/fig_Fibroblast_go_pval.csv
- Source Data/supfigs/figs31/fig_Mast_go_pval.csv
- Source Data/supfigs/figs31/fig_McDC_go_pval.csv
- Source Data/supfigs/figs31/fig_Neutrophils_go_pval.csv
- Source Data/supfigs/figs31/fig_pDC_go_pval.csv
- Source Data/supfigs/figs31/fig_T_NK_go_pval.csv
- Source Data/supfigs/figs32/
- Source Data/supfigs/figs32/fig_B_reactome_pval.csv
- Source Data/supfigs/figs32/fig_Endothelial_reactome_pval.csv
- Source Data/supfigs/figs32/fig_Entericglial_reactome_pval.csv
- Source Data/supfigs/figs32/fig_Epithelial_reactome_pval.csv
- Source Data/supfigs/figs32/fig_Fibroblast_reactome_pval.csv
- Source Data/supfigs/figs32/fig_Mast_reactome_pval.csv
- Source Data/supfigs/figs32/fig_McDC_reactome_pval.csv
- Source Data/supfigs/figs32/fig_Neutrophils_reactome_pval.csv
- Source Data/supfigs/figs32/fig_pDC_reactome_pval.csv
- Source Data/supfigs/figs32/fig_T_NK_reactome_pval.csv
- Source Data/supfigs/figs33/
- Source Data/supfigs/figs33/icms2_real-profiled.csv
- Source Data/supfigs/figs33/icms2_semi-profiled.csv
- Source Data/supfigs/figs33/icms3_real-profiled.csv
- Source Data/supfigs/figs33/icms3_semi-profiled.csv
- Source Data/supfigs/figs33/LymphNode_real-profiled.csv
- Source Data/supfigs/figs33/LymphNode_semi-profiled.csv
- Source Data/supfigs/figs33/Normal_real-profiled.csv
- Source Data/supfigs/figs33/Normal_semi-profiled.csv
- Source Data/supfigs/figs34/
- Source Data/supfigs/figs34/supfig_cancer_real-profiled_paga.csv
- Source Data/supfigs/figs34/supfig_cancer_semi-profiled_paga.csv
- Source Data/supfigs/figs41/
- Source Data/supfigs/figs41/supfig_imgl_all_celltype_proportions.csv
- Source Data/supfigs/figs45/
- Source Data/supfigs/figs45/fig_c10_go_pval.csv
- Source Data/supfigs/figs45/fig_c11_go_pval.csv
- Source Data/supfigs/figs45/fig_c1_go_pval.csv
- Source Data/supfigs/figs45/fig_c2_go_pval.csv
- Source Data/supfigs/figs45/fig_c3_go_pval.csv
- Source Data/supfigs/figs45/fig_c4_go_pval.csv
- Source Data/supfigs/figs45/fig_c5_go_pval.csv
- Source Data/supfigs/figs45/fig_c6_go_pval.csv
- Source Data/supfigs/figs45/fig_c7_go_pval.csv
- Source Data/supfigs/figs45/fig_c8_go_pval.csv
- Source Data/supfigs/figs46/
- Source Data/supfigs/figs46/fig_c10_reactome_pval.csv
- Source Data/supfigs/figs46/fig_c11_reactome_pval.csv
- Source Data/supfigs/figs46/fig_c1_reactome_pval.csv
- Source Data/supfigs/figs46/fig_c2_reactome_pval.csv
- Source Data/supfigs/figs46/fig_c3_reactome_pval.csv
- Source Data/supfigs/figs46/fig_c4_reactome_pval.csv
- Source Data/supfigs/figs46/fig_c5_reactome_pval.csv
- Source Data/supfigs/figs46/fig_c6_reactome_pval.csv
- Source Data/supfigs/figs46/fig_c7_reactome_pval.csv
- Source Data/supfigs/figs46/fig_c8_reactome_pval.csv
- Source Data/supfigs/figs46/fig_c9_reactome_pval.csv
- Source Data/supfigs/figs49/
- Source Data/supfigs/figs49/s49.csv
- Source Data/supfigs/figs6/
- Source Data/supfigs/figs6/supfig_covid_all_celltype_proportions.csv
