# Supplementary material for: scSemiProfiler: Advancing large-scale single-cell studies through semi-profiling with deep generative models and active learning
Source: Nat Commun. 2024 Jul 16;15:5989. doi: 10.1038/s41467-024-50150-1 (PMC11252419; doi:10.1038/s41467-024-50150-1)
Supplement: Supplementary file 4 — Source Data [file 41467_2024_50150_MOESM4_ESM.zip › Source Data/fig2/2g.csv]

Cell types	Asymptomatic (ground truth)	Mild (ground truth)	Moderate (ground truth)	Severe (ground truth)	Critical (ground truth)	Asymptomatic (semi-profiled)	Mild (semi-profiled)	Moderate (semi-profiled)	Severe (semi-profiled)	Critical (semi-profiled)
B_cell	0.013786895087988735	0.06984478836944272	0.08485139428148553	0.06796715947125434	0.03452571377533016	-0.004208444885058296	0.05676739718561183	0.0648311792684233	0.06623012402932885	0.018323608207299974
CD14	0.17690305514869503	0.2868990950205615	0.22785235499001175	0.20954437202865975	0.1035450898736868	0.16202409833451784	0.2791419552143006	0.2122045693099756	0.1925840333740008	0.07161767681125086
CD16	0.1151886913418173	0.23936514691289246	0.17742147395458596	0.15798351868785776	0.043533678605797266	0.10691886633854611	0.21506806564353068	0.14372568392532506	0.1139338173777664	0.04875938959000936
CD4	0.00842544696802737	0.05463439335480347	0.0482990934424255	0.039732345980836664	0.023004981835355265	-0.002911560739236166	0.030791725938296433	0.04663684381777686	0.052691866689759975	0.024261490219136247
CD8	0.004866646976624173	0.06196402020350866	0.08729472303112878	0.08566697099832435	0.04933362385323775	0.008038884743102187	0.04965330668484144	0.06864687419294893	0.06947141142195967	0.04379442219151378
DCs	0.07526920450428237	0.2049478722763621	0.19929555300876714	0.21090785961961486	0.08681048756740326	0.03738146935588942	0.1531745416229084	0.16117978870275737	0.11880655365417706	0.05527095603130729
HSC	0.13859773595536254	0.07431384151041732	0.11815178656027087	0.13997917301062252	0.023927579530921846	0.019679339578277978	0.13198110713754385	0.09303693520437209	0.038995114694580515	0.02091840683618168
Lymph_prolif	0.011610921501136906	0.07338801422143637	0.0633997140267552	0.06307748611783881	0.0046350756728300024	0.02590160115733539	0.06121045686337828	0.043062103848877153	0.01966636477723943	0.010655833054025898
MAIT	0.010032273722921786	0.05758054419446576	0.07372327679268367	0.06163363573513311	0.0514177789164057	0.016048899670030814	0.040592244596993204	0.054038588250292285	0.03490519949947915	0.03230258960620175
Mono_prolif	0.3233760068408236	0.36486888802149325	0.26524912163260617	0.27967925704571167	0.17878374759444068	0.034058249955338876	0.35126191225372855	0.17631347155635624	0.17582944232912195	0.04121398310842821
NK_16hi	0.0215852730796659	0.09390602396053377	0.07571658834749273	0.09372106834883681	0.04209945934833442	0.02701126027262915	0.06982956147992589	0.05971549035087739	0.0974273739647328	0.030918925939534936
NK_56hi	0.012767160901641816	0.0646111723145476	0.06699993934648252	0.07134319892914909	0.0322158935421224	0.029052582034525043	0.052684750804779884	0.038559427481107855	0.07404577077447114	0.00259148412084817
Plasmablast	0.016106154123784328	0.08264868505463362	0.06276464083031948	0.029076931483530424	-0.0016939252196094684	0.008637422571250233	0.06996508578449791	0.041021991895583795	0.00624060192544558	-0.022668485466475402
Platelets	0.04704442844117021	0.06805977040128572	0.07513789253470099	0.04211194024155318	0.020276258908062006	0.05808039900667588	0.10032322939842153	0.11946322870838921	0.1420813108118984	0.08742555977735511
RBC	0.03163094875849508	0.028590729417971167	0.07766339565264108	0.05265892313813175	-0.00038591669407644913	-0.01383048552049232	-0.026140167563544085	0.022761600026493536	0.021305056618817653	-0.002948158652233343
Treg	0.01060348118189293	0.07254837999404136	0.0692115794060708	0.05766503235772995	0.034680334271508115	0.013222485692973851	0.06052004902142294	0.07324744338124287	0.07705803477187806	0.04062979908548009
gdT	0.00248377836737973	0.06723050258368826	0.058508291170443816	0.09309725804840535	0.041514547408575436	0.004834489029208772	0.02620835611692493	0.029792746987345325	0.02250217140313207	0.037737420311340475
pDC	0.009371642190610374	0.07960844064452352	0.1340598383342887	0.13054316926059784	0.027016290572475177	0.040336536688304586	0.0926117945501021	0.09230792897385248	0.11533808631086917	-0.009810143643030442
