# Supplementary material for: scSemiProfiler: Advancing large-scale single-cell studies through semi-profiling with deep generative models and active learning
Source: Nat Commun. 2024 Jul 16;15:5989. doi: 10.1038/s41467-024-50150-1 (PMC11252419; doi:10.1038/s41467-024-50150-1)
Supplement: Supplementary file 4 — Source Data [file 41467_2024_50150_MOESM4_ESM.zip › Source Data/fig2/2h.csv]

Number of Patients Sequenced	Naive Error	Semi-profiling Error	Cost (in k USD)
4.0	0.49670147478777416	0.27801925293042046	26.64
8.0	0.4650974987785795	0.24525767651284933	32.64
12.0	0.4400486502290468	0.23478870093026588	38.64
16.0	0.42157490583024243	0.22420089712026342	44.64
20.0	0.39906232507620243	0.2160516832787735	50.64
24.0	0.3831859758871945	0.20779314904350688	56.64
28.0	0.3604872558548044	0.19764300491632844	62.64
32.0	0.3445379318763493	0.19089350645822004	68.64
36.0	0.3332554339081711	0.18569311531806407	74.64
40.0	0.31222062414941154	0.17314233378450136	80.64
44.0	0.29574387141424	0.16354981976796198	86.64
48.0	0.26783775737167903	0.148504204742932	92.64
52.0	0.25735416950126905	0.14250445450209343	98.64
56.0	0.2378976128636739	0.13109171417977877	104.64
60.0	0.22439451978051927	0.12325412411533203	110.64
64.0	0.21007019248978484	0.11552937557277967	116.64
68.0	0.19041768152767674	0.10283898564183232	122.64
72.0	0.17940104054825495	0.0984196626415326	128.64
76.0	0.15917787051374768	0.08631992422853894	134.64
80.0	0.13984679837484554	0.07473357732325535	140.64
84.0	0.12990618894102768	0.06994066814373302	146.64
88.0	0.11752185357553678	0.06429751286656896	152.64
92.0	0.10140843084775499	0.0537928454909172	158.64
96.0	0.08523630689685575	0.04538036627398338	164.64
100.0	0.0706588364893605	0.03694333368715467	170.64
104.0	0.048131769483399894	0.019400128135218464	176.64
108.0	0.02070702595123655	0.0008127151038879424	182.64
