# Supplementary material for: scSemiProfiler: Advancing large-scale single-cell studies through semi-profiling with deep generative models and active learning
Source: Nat Commun. 2024 Jul 16;15:5989. doi: 10.1038/s41467-024-50150-1 (PMC11252419; doi:10.1038/s41467-024-50150-1)
Supplement: Supplementary file 4 — Source Data [file 41467_2024_50150_MOESM4_ESM.zip › Source Data/fig2/2i.csv]

Cell types	Healthy (ground truth)	Asymptomatic (ground truth)	Mild (ground truth)	Moderate (ground truth)	Severe (ground truth)	Critical (ground truth)	Healthy (semi-profiled)	Asymptomatic (semi-profiled)	Mild (semi-profiled)	Moderate (semi-profiled)	Severe (semi-profiled)	Critical (semi-profiled)
B_cell	0.07757896374669364	0.09760134830108044	0.11306392446035136	0.077672106016903	0.11713795612849569	0.13942727100322397	0.08792723700264622	0.09905584377920279	0.11824541111788892	0.11143260814030478	0.15532239155920283	0.13762317307056413
CD4	0.29109486022509207	0.3100189604839438	0.2503627421071038	0.1737751376646429	0.2010084208337665	0.22770086604715847	0.24780934573515664	0.3210131150710534	0.23174547845582236	0.16144538113038356	0.1986400937866354	0.19824526596565484
CD8	0.19402520616150615	0.14476179011045234	0.1408927548309808	0.15918167698731267	0.14011331739266036	0.13504014160187117	0.1793008921073064	0.2122901427512648	0.14633721252644005	0.1497202975846015	0.1557913247362251	0.14196591936159425
CD14	0.10666459208547274	0.1540012640322629	0.19080606876846265	0.26339330738043853	0.1777211768375091	0.17924015424489537	0.12214581121551601	0.1121386910707956	0.19487597937082604	0.24806189426049602	0.18756154747948417	0.18755373321870247
CD16	0.03589025465484155	0.015529539230144159	0.038848749562849255	0.033957278576759384	0.019947499740097723	0.036980845818319744	0.03768876071558732	0.018399767988915027	0.036718978998486876	0.028976440350136332	0.023868698710433765	0.027522430174371185
DCs	0.021907577407810797	0.011045234297408734	0.012411360710751305	0.00850696895737943	0.007355234431853623	0.006346798154118465	0.027809028823147255	0.011955015628524473	0.013324988710993512	0.012084812654123069	0.00966002344665885	0.01357934880850032
HSC	0.0014833255536538562	0.004935745026634965	0.003445119909519097	0.00535026322689957	0.010370100842083377	0.007509956381566471	0.0027492116813766657	0.002577900944156221	0.003303519793391376	0.005286453853011558	0.009484173505275499	0.007241584551286291
Lymph_prolif	0.0028940407655204605	0.005266801095494628	0.010789252416420498	0.01480020977469391	0.013008108951034412	0.013730324293571022	0.00912706587016115	0.01015048496761512	0.020510342314365163	0.021020692243927615	0.01806565064478312	0.02513061305469215
MAIT	0.020756184845184378	0.013573298823246155	0.012902457717291824	0.007281602355931178	0.005029109054995322	0.006119223718313421	0.03196849894626757	0.015982985853768568	0.01681071703015947	0.014076356413344386	0.013587338804220398	0.021823953442232657
Mono_prolif	4.149162387842954e-05	3.0096006259969303e-05	0.00022322591206387236	0.0009833188777053875	0.002001247530928371	0.003325115367595929	8.715080257966376e-05	0.00029001385621757486	0.0002693517337537333	0.0012043104931416864	0.0005978898007033997	0.00163128540881335
NK_16hi	0.12958871427830507	0.13660577241400065	0.12376388651194631	0.15855134437339896	0.17230221436739787	0.13770781971047474	0.14265001822244053	0.10714400799149293	0.13017610850121605	0.1604652496467877	0.1353575615474795	0.12310693737186694
NK_56hi	0.022934495098801928	0.026966021608932494	0.018058976285967275	0.015788571313310608	0.016854662646844785	0.012921170744041975	0.019878305788397853	0.018722005606934555	0.02000332728612284	0.016114821360610185	0.011172332942555686	0.013270727244670768
Plasmablast	0.0011721383745656345	0.005056129051674843	0.01054370391315024	0.019520140387679772	0.035944484873687496	0.017801378089639042	0.0008635852255621226	0.0016756356137015435	0.005878205483684415	0.014477793244391614	0.013376318874560375	0.009644423869673522
Platelets	0.022166900057050982	0.02320402082643633	0.01823011615188291	0.0233374346975412	0.03799771285996465	0.037575067956255134	0.008532855852572534	0.016176328424580284	0.015479802581023378	0.02171929659925656	0.03164126611957796	0.03537023565460838
RBC	0.0033815673460920077	0.011586962410088181	0.003958539507266003	0.0033836254714887954	0.001988252417091174	0.004298628231873064	0.00802579663756358	0.021783262978120065	0.0052206703689326546	0.0038006162316029843	0.001981242672919109	0.013436060225293742
Treg	0.02408588766142835	0.026574773527552893	0.022382118116270937	0.01653992778909575	0.017972242436843748	0.0226942284594475	0.010735394317767672	0.014114007669255309	0.012295114434876296	0.00881075642168593	0.013294255568581477	0.013887970372329873
gdT	0.037207613712981695	0.00905889788425076	0.020343321452754234	0.010624886540129495	0.010175174134525419	0.008230608761615778	0.052480628753426614	0.010053813682209261	0.019258648963391932	0.013195280771175794	0.011277842907385698	0.021967242025439235
pDC	0.007126186401120274	0.004183344870135733	0.00897368166496767	0.007352199608689513	0.013073084520220397	0.0033504014160187115	0.010220412302524204	0.006476976122192505	0.00954614232862496	0.008106938601018712	0.009320046893317703	0.006999096179705928
