# Supplementary material for: scSemiProfiler: Advancing large-scale single-cell studies through semi-profiling with deep generative models and active learning
Source: Nat Commun. 2024 Jul 16;15:5989. doi: 10.1038/s41467-024-50150-1 (PMC11252419; doi:10.1038/s41467-024-50150-1)
Supplement: Supplementary file 4 — Source Data [file 41467_2024_50150_MOESM4_ESM.zip › Source Data/fig2/2j.csv]

Method	Mean	Standard Deviation
Semi (28)	0.9135626938200193	0.11274325648196139
Naive (28)	0.8650162321004387	0.14790281665016858
Semi (4)	0.8341447474718485	0.1603792210066734
Naive (4)	0.8064413560587147	0.18236416872943784
CIBERSORTx	0.7306381950112879	0.1910735692532351
MuSiC	0.697660544667514	0.21373279565068984
NNLS	0.40093000565176695	0.3470855657832875
Bisque	0.6399670492838297	0.22650177294180615
Scaden	0.24616314217109825	0.4105961855880695
Tape	0.039804401632035774	0.18363637750090755
EPIC	0.5326345967628614	0.25105346228323466
