# Supplementary material for: scSemiProfiler: Advancing large-scale single-cell studies through semi-profiling with deep generative models and active learning
Source: Nat Commun. 2024 Jul 16;15:5989. doi: 10.1038/s41467-024-50150-1 (PMC11252419; doi:10.1038/s41467-024-50150-1)
Supplement: Supplementary file 4 — Source Data [file 41467_2024_50150_MOESM4_ESM.zip › Source Data/fig2/2k.csv]

Semi (28)	Naive (28)	Semi (4)	Naive (4)	CIBERSORTx	MuSiC	NNLS	Bisque	Scaden	Tape	EPIC
1.0	0.35832167998435555	0.9392554876342665	0.9409861995634463	0.951597095911746	0.9668137753377369	-0.01825498736839705	0.8702406085161621	0.3427700420277151	0.21795900058773585	0.6600560686023886
1.0	1.0	0.5501682626862714	0.47137340323995147	0.9466501536506843	-0.017599114900383434	-0.06906460535276308	0.1644567346791035	1.0	0.26922754903387186	0.045380383524782054
0.9059266960622518	0.9087961559299637	0.8979163594564046	0.9362823234246904	0.9551484958953268	0.8296076289654885	0.39598549627378227	0.6632600271316881	0.04497251053023549	0.003375594552449305	0.6986232555631514
0.7711217401980188	0.7421456030158781	0.9253506881963152	0.9179033306541912	0.8955476065529361	0.6039529528389411	0.24873526635054713	0.39935931331960123	0.07721868423801428	0.028381619453309897	0.26110895667120976
0.9624439645483496	0.8759440652041092	0.9603458452863526	0.8759440652041092	0.8970898288266678	0.9464210941045015	0.982846061851565	0.9786088759384323	0.19948441346491183	0.013710407366574752	0.6478204564077948
0.9041313860445841	0.9608010002091005	0.6522598840417403	0.6079805056346052	0.6444211580916451	0.04880372527290615	0.0008562854738351584	0.07013284568024156	0.3083942833190478	0.1360793373735427	0.43166077635826794
0.9359602299156127	0.912221945187492	0.932090876548458	0.912221945187492	0.9373633743005786	0.9128139697597786	0.8280098250397067	0.9276267892651469	0.4636706243374295	0.3257815781065599	0.7603243058766638
0.800508937957624	0.7353598055981712	0.7563970912611325	0.7353598055981712	0.312617948810438	0.5140824700744772	-0.10670354631514971	0.6071082389839009	0.19703574007160354	0.07606733703999484	0.2498239102894855
1.0	1.0	0.6855471240545458	0.57961775282784	0.894224221024712	0.5894036328358423	0.06742389730669271	0.364832804339329	1.0	0.16213135399716871	0.5641439518096497
1.0	0.6408765184691372	0.7192358562152005	0.6408765184691372	0.9190143451614763	0.4705268394108973	-0.13105413343881805	0.12760144518644012	0.4274544766321607	0.3084015086623892	0.30935828497390006
0.9690802498602457	0.4868757247316075	0.8235345583291748	0.8619335595985615	0.9047811756492261	0.9361267370289845	0.8359193205879198	0.371402858580932	0.33560077342712474	0.3450297094668534	0.8263233841316552
1.0	1.0	0.9824797219478085	0.9751887973325899	0.8421414367277897	0.7986685449979173	0.7390191813231761	0.8687209544121698	1.0	-0.10653328725275496	0.788140636360403
0.22494794649825736	0.11428907277227218	0.2053519908827965	0.11428907277227218	0.7157948386157994	0.4090540112211811	-0.07074426351726838	0.40325686692534884	0.004541826638316634	-0.06871179717281053	0.002846555733005267
1.0	1.0	0.9836378618341335	0.9802050330652697	0.9573014704088728	0.6836863908984618	0.09909717773156727	0.7589823768348286	1.0	-0.15923101270212817	0.35278291064768863
0.8557419029657638	0.958258529169188	0.982170816154164	0.973538555461019	0.8795612770215505	0.9807248611688816	0.8915363633465538	0.9064454189350898	0.21206816025800584	0.063006854040132	0.6209443637148527
0.9514948617197969	0.8812762927353739	0.9059409227713089	0.8812762927353739	0.6701432457667146	0.9284483806861299	0.4001344441794569	0.8563661263835178	0.1794051782847196	0.03566842017008726	0.48139918025454537
0.9564556803897041	0.9954578770957571	0.9896353605651852	0.9954578770957571	0.8796764897480523	0.9467586233646338	0.8932220974984614	0.9051475312299672	0.11716335490592043	-0.035988027576110096	0.8713378902967581
0.9072255614228315	0.9030894718277318	0.9091617829015962	0.9030894718277318	0.7998115627190895	0.8807336395327119	0.35443998171580743	0.7011573255067445	-0.0071041919407722745	-0.12661556508819677	0.44654055792403713
0.9458877901245804	0.8154525052637199	0.9173199242417246	0.9447437087975629	0.8216593773645248	0.9715710647328024	0.8005470715900562	0.7865559715998701	0.24650865528692456	0.07820063114988439	0.7504017317774642
0.957689008415795	0.7489897964148852	0.7921811683382356	0.7489897964148852	0.5555267150923036	0.6022730352049793	0.040412348077006256	0.7161068603419374	0.06080453482716996	-0.010747333769431702	0.4627273579332035
1.0	0.9270512382816043	0.9507921421202719	0.9270512382816043	0.8421393846724997	0.6134550249933456	0.7656405124438038	0.7961772726991619	0.007309489520827072	-0.12773907151372402	0.30721860999275263
1.0	1.0	0.7771043183786893	0.8068471763211974	0.8538591710409297	0.9235753083317926	0.7243027705893429	0.8761540872567165	1.0	0.20495644588134979	0.8128025511667417
0.9717303631121552	0.9394953062376994	0.9512308935522219	0.9179901770698535	0.9305940438424904	0.94267492059415	0.735691681131445	0.7514616199349538	0.25403028710439324	0.11415685242604821	0.737240667240889
0.8834158386660554	0.9410673260950541	0.9733694595389266	0.9410673260950541	0.8291371945561286	0.7882255532092037	0.7359506952973222	0.8541432156159423	0.031070417489902948	-0.12025554902481592	0.6352331046537767
0.9521722521451033	0.8373749472869078	0.943435234514684	0.8373749472869078	0.6446737550961128	0.6559282497563624	0.3610865884558626	0.5982807031911598	-0.017964273995204214	-0.13551130421759175	0.49601533851055896
0.8830255951979615	0.7814995649796068	0.8698983329175396	0.8270996646593382	0.8379062188743962	0.7536416542739334	0.5869049564868027	0.7737657811033563	-0.0024574760762592295	-0.1631398699266196	0.4543069984921708
0.876313515194063	0.9484089847359362	0.9418282478579261	0.9484089847359362	0.809602095836193	0.4549257898370397	-0.05873415506536159	0.309221469938158	0.03500731521422728	-0.16239964481108474	0.13833004206018226
0.917630221269862	0.9152609077843812	0.8903885153956727	0.9031044192372761	0.8504489676198518	0.48251815062509396	0.20095980977951608	0.7256260645809313	-0.0018777994891422676	-0.1436973555319742	0.368181499973794
1.0	1.0	0.8693640331860546	0.76064321274572	0.8140528582723943	0.9391354745865607	0.8250271957965855	0.3191410040182281	1.0	0.16087915187049087	0.8012101710648334
0.8169230101599274	0.8916536223926907	0.8678546577158995	0.8916536223926907	0.5992017425649251	0.7504027761920379	0.4565218948757003	0.8290316505017791	-0.02708295353473512	-0.13789753026948418	0.49940057683309635
0.9803303662379877	0.9781985377939553	0.9714765540632698	0.9781985377939553	0.899538134032836	0.9528911973915254	0.8657005158647944	0.9057553479108634	0.09253768281827218	-0.09818732077418782	0.7459669161328829
0.9999999999999999	0.8828029651984357	0.7824241689368081	0.7907522334968349	0.8786553652782203	0.9424160152380501	0.4918221192726857	0.9050618579955253	0.3382201906581157	0.21826811053060916	0.7891645375532984
0.8900980057385958	0.8817839381366142	0.8975813641424338	0.8817839381366142	0.7039756284896743	0.513463821991265	0.5340690495678049	0.7733282355108503	0.08068457791134667	-0.04507246908980698	0.7870290461420277
0.6636846981092824	0.3873433935504002	0.4015356519005577	0.3873433935504002	0.5248845356786436	0.3613894071530522	0.036143948963754474	0.3646316684593701	-0.08710128001997716	-0.1317790970926636	0.4524490270739609
0.8396072691347248	0.9070438654137529	0.9008954854385084	0.9070438654137529	0.7843187290515222	0.5149183881998033	0.543961209078144	0.9128627784360289	-0.14687265705164723	-0.31713559760231014	0.7486116679109789
1.0	1.0	0.94234161399843	0.9296875912796213	0.9005931428958485	0.7518473042826732	0.7918887483513957	0.9483844133146938	1.0	0.03137991093680673	0.9579714301211024
0.8789281084576045	0.9821127245888138	0.9727153348564793	0.9821127245888138	0.930556321589401	0.9205317774631068	0.8890956369406772	0.8857286292104171	0.11295727851752545	-0.06913901544443303	0.8042976103337294
0.9999999999999999	0.9204426260661734	0.9547975239923865	0.9548954315173085	0.9758464235841494	0.7529656294192711	0.5891336724155334	0.9263287859139524	0.15188126837466284	0.03490162119831725	0.5104671437237782
0.992149702942833	0.9760364665565732	0.9792418262415551	0.9760364665565732	0.9260069538826751	0.5820284400845598	0.328496058611938	0.8127017944651101	0.07055010487410082	-0.04725101749586725	0.3548009325528941
1.0	1.0	0.9614933686749926	0.9868665286130097	0.8220120984216075	0.5448334603631101	-0.07740509778889156	0.7695912691315079	1.0	-0.14580801688905587	0.44549142071315895
0.9850002517244874	0.975696740179803	0.9869672742048095	0.975696740179803	0.7793096759763272	0.9043728320786081	0.6963413856470843	0.7997578067678104	0.026621937922890533	-0.11203430550883671	0.6807225028963154
0.9821775763044467	0.9651996842816846	0.9737318445717521	0.9651996842816846	0.7155329087312161	0.5674840914580236	0.8460613416913317	0.8541507246383435	0.033180384275762205	-0.09655977815458881	0.8122923065995777
1.0	1.0	1.0	1.0	1.0	1.0	1.0	1.0	1.0	1.0	1.0
0.976549757863612	0.9746563187875972	0.9752841817509696	0.9746563187875972	0.7533808906124715	0.8513270313810152	-0.0017690279503265207	0.89041219833234	-0.025780024403637733	-0.16867567158223448	0.313598020737703
0.9524062674666135	0.9829271483011857	0.9870138073815525	0.9829271483011857	0.7461865187851469	0.8290863537843729	0.915156363581757	0.9402724076438149	0.16840674845709355	0.0001986179439757969	0.8933825092634776
1.0	1.0	0.15767728349542018	0.1767412522692883	0.9761384040098398	0.7246052244160254	0.6202239609401998	0.5875289202235634	1.0	0.3207158743017503	0.6416745609551127
0.9803977674302182	0.9812453549392663	0.9809158120294411	0.9812453549392663	0.6268233890556174	0.5417153476319929	0.2977858549760585	0.8765405461707613	0.009005530093746009	-0.11687930792737918	0.42772369769010277
0.9714624579564896	0.9519431501304457	0.9749390329797485	0.9690839259779376	0.7741579274652445	0.7273242826801292	0.700189941225411	0.8579021367432446	-0.10259260506023274	-0.22844146259262776	0.5258539887993748
0.910422669448216	0.9194980996429555	0.8714432394931896	0.9194980996429555	0.9209842111450901	0.8865575430494651	0.7355939764200194	0.7573314010427015	0.23087987456973155	0.05309326627787519	0.6623225975874931
1.0	1.0	0.9631423967389495	0.9507214954482972	0.5772394548335883	0.7863842854444881	0.383695143530147	0.7781255235877073	1.0	-0.09856271271751608	0.6623669455509577
0.8533667597856607	0.7566121117265432	0.8139779641207506	0.7566121117265432	0.6885398779013966	0.5214536745077614	-0.2327430332480534	0.5419335718942059	0.1462178934444443	0.018446741321417208	0.20841816694402635
0.8813341168725202	0.981776446524724	0.988716922233868	0.9658005616396633	0.8996295881469042	0.5829032361230754	0.5040559524935337	0.7352176166238238	-0.02441454934290664	-0.14913312051828037	0.5539445993379918
0.9866577546564486	0.9855160573514312	0.9794281445344297	0.9813812708713441	0.9232396285022003	0.8237194852461434	0.6865395985216797	0.867478839761367	0.07307008769705312	-0.107686512808182	0.6357149751791442
0.8038027798466989	0.7322342316431338	0.7883017480249991	0.7322342316431338	0.8880202968573042	0.13636138591190028	0.03765521035904283	0.812275644906003	-0.08911452850420408	-0.20648817004011183	0.20620673788603777
1.0	0.912162839394751	0.9803199307817064	0.9662964520293693	0.8298299093823551	0.7314712933712418	0.764645377016062	0.8918364321985505	-0.045513635036897565	-0.2036473554049716	0.6833597788536814
0.9239980061635658	0.9199244865925723	0.9699433251362825	0.9651792682659774	0.8995849417656456	0.5160633038795178	0.5794123075080319	0.7840887600843423	-0.0755669256253176	-0.21255297678332355	0.15137822703266862
0.8274990927296795	0.8627809144549575	0.9325527887491847	0.9124720346674267	0.8435682337296667	0.7072805067257828	0.7446574210317279	0.8185809878870461	0.028154073170989852	-0.08281388944473692	0.7245452469062262
1.0	1.0	0.9562633659316937	0.9562827342715491	0.9169063659500348	0.741969692367114	0.5514377528727497	0.7875450154870527	1.0	-0.1299488030859759	0.5071161356952559
0.7649950635496281	0.7275092307524476	0.7111757209868584	0.7275092307524476	0.2952952893577561	0.6760542331109531	0.33200871246807206	0.5415446467842042	0.02782131096846238	-0.10910651908092336	0.4454144217375249
0.9327932045490444	0.9200693090906855	0.917619060569011	0.9200693090906855	0.8500171538220053	0.5281696300876694	0.7520046886574543	0.8199237450751077	-0.11156328872750326	-0.2361565848603898	0.5203694857795296
0.926300543353996	0.9053180451399323	0.9194166000711862	0.9053180451399323	0.5745639227617411	0.4299274364842391	0.26683630943570624	0.7685876213053375	-0.17232953794480055	-0.28555338192293156	0.25899761274867616
0.9370878321450492	0.7103514726237539	0.7273614853339169	0.7103514726237539	0.5064043786818034	0.5770195594790162	-0.17347025719156867	0.4558830838501822	0.0070263666460687775	-0.06313770422922944	0.5207574513770863
0.9299178692802379	0.9105105756140082	0.9367561165415812	0.9105105756140082	0.6024927973031794	0.7920262446619412	-0.08156646480271985	0.4477504558475397	0.14553589685454058	0.1019597849707334	0.31337829527202465
0.929556370933497	0.8611396994533516	0.8815086385776915	0.8611396994533516	0.3286923298994759	0.7598004114908007	-0.34854710649736564	0.3274823005695916	0.02960353308646632	0.030576349039169105	-0.022767414322849885
0.938768171486239	0.7628325762479456	0.7629111844844197	0.7628325762479456	0.6710296547131246	0.28806989391859056	-0.15642952291124262	0.3328187165672753	-0.04850270741087789	-0.10229683053432774	-0.177320777651144
0.8852416772926563	0.7716864214731205	0.8101940415313412	0.7716864214731205	0.5121141484731467	0.8850990631409633	-0.11369647108284138	0.3923589854822065	0.07027394428780132	0.08116097527082373	-0.1308801661842587
1.0	0.7142502474121953	0.2643345608605295	0.1771080755033966	0.7845667433877674	0.8027664474901441	0.3435734763488499	0.3901509640273583	0.10636489508012405	0.09097997924784768	0.7054484001598269
0.8904444866211706	0.7720770651345135	0.42080686018613506	0.25261884754231734	0.6955469080083798	0.9402517628914328	0.8332583962576845	0.5606201312880347	0.12071926923124443	0.10734795072416867	0.7535141763555728
0.5572625421279966	0.9252366633086031	0.5386463915840229	0.4508807817707951	0.9248963854550025	0.8567225325482755	0.40369322811200725	0.7834892111009422	0.5963054493425153	0.4398058395538862	0.688642434945019
1.0	1.0	0.47305713213216294	0.3358868528640854	0.8953585423265764	0.8689432107308769	0.779506650832358	0.7648127399235362	1.0	0.7343906484149207	0.5856870487219364
1.0	1.0	1.0	1.0	1.0	1.0	1.0	1.0	1.0	1.0	1.0
0.8231945739598798	0.8793171282244212	0.9123828182081415	0.8793171282244212	0.7203976398469473	0.6136774312218518	-0.04980685918673175	0.8443867866087947	0.3088130952993057	0.2798941655873594	0.052250920709315495
0.8899343692623115	0.8826414937459724	0.8419984073681956	0.8505146726677544	0.8583150562174897	0.7291677328849693	0.04796487849861684	0.3765218568743864	0.06735716062404441	0.07775769978521256	0.7747313652434704
1.0	1.0	0.8170937901793676	0.7801982048562609	0.8270660363901231	0.6021212960317958	0.3731499189968004	0.655811688836476	1.0	0.09635763103382276	0.6312533042276326
0.819163752614114	0.7678079501889602	0.7718440348249371	0.7678079501889602	0.6131877374811027	0.6486832030999471	0.4157486745259474	0.3028073223450586	0.09834746793622731	0.22031772348440012	0.5582915302968496
1.0	1.0	0.7257195618375294	0.528233298254372	0.8064454570754712	0.4546666335272766	0.21221349516624005	0.13904692429897428	1.0	0.054968079293677016	0.603785799718619
0.8817291919766331	0.9068606804743721	0.8967968241906202	0.9068606804743721	0.6764795183643916	0.9143424286102848	0.2784246982815299	0.7448319653161142	-0.14362422098771846	-0.18327379564696394	0.5247142852469516
1.0	0.9079094694428563	0.8201682806194044	0.8215495235263373	0.663853879953368	0.41510000269782144	0.0770157913065991	0.5707346942777356	0.011573893707114289	-0.03881540136169819	0.43938690554808246
0.8350453387218757	0.9113623261592622	0.9486208606651525	0.9411959472892213	0.3769804293297634	0.9113879421587937	0.2595621847938546	0.7759931194030012	0.010009758361721011	-0.011815127550821139	0.4404705561297384
1.0	0.8114348250067471	0.8251868948659669	0.8114348250067471	0.5484005362769374	0.6064861429111713	-0.11924034148207494	0.6960634972606016	-0.14026018584449138	-0.22619278720311264	-0.06535373105463697
0.9999999999999999	0.9261836625673582	0.934359203860355	0.8799123500130251	0.9273825316676123	0.7509514241235916	0.5698080262352986	0.7581212216954606	0.14106721121998933	0.09013556438715996	0.799146534152653
0.9415739061792039	0.920097170891863	0.9370268820604707	0.920097170891863	0.8491230566175074	0.9305786938230701	0.5556002159562898	0.4151313427623274	0.09379722965941634	0.09412784309993767	0.825754295252883
0.947963041431524	0.7472528279683336	0.7957853220353017	0.7472528279683336	0.6540858929468966	0.6908318233329281	0.38994315185723216	0.901351004019166	-0.01186040267581691	-0.03400789202010468	0.6366710311938364
0.9999999999999999	0.6683449026704945	0.8400232044848736	0.7798458502340397	0.4384382839133398	0.3553574860109817	0.1773858603822163	0.6114474875635846	0.170882565607175	0.18220483423818204	0.5094963495795691
0.8384289020532882	0.935334596966932	0.8867452561190975	0.8951604761590318	0.218395496259062	0.9388287917995249	0.7753727123689448	0.6437244952732832	0.11710607174785292	0.09087989479610298	0.6662511996869018
1.0	1.0	0.7316174728254984	0.62538303641582	0.8056701411001864	0.7364366511956674	0.5516896402797838	0.528344800645366	1.0	0.5627903153220221	0.7442797550034433
1.0	1.0	1.0	1.0	1.0	1.0	1.0	1.0	1.0	1.0	1.0
0.8419753070016955	0.7704483403027572	0.7969642510719939	0.7704483403027572	0.5312916402141673	0.35215573931876937	-0.09584633531422758	0.300148873359961	0.2302568556402515	0.3075040131169738	0.368887206354328
1.0	1.0	0.8697155755259348	0.8214708479477189	0.7297810559833671	0.961452231205946	0.8474127429480702	0.6309808632477162	1.0	0.2071109402379409	0.8022505809203848
0.9561276688353463	0.9611938294109231	0.952169323184967	0.9611938294109231	0.8872034087929118	0.8278354019504761	0.2289655145394091	0.29053340194097155	-0.05813095124783937	-0.06651828773783487	0.4696903013582638
1.0	0.895064173701109	0.902649425037433	0.895064173701109	0.9481103950156362	0.8537999869387404	0.13749719598469173	0.3938635524063759	-0.0907924783755098	-0.12751403292426725	0.605579711536357
1.0	1.0	0.860401888958195	0.8701338719494519	0.6955673619847836	0.44953038445359667	0.10018015614971648	0.3626577220476072	1.0	0.07839226258317059	0.5444032881420153
0.9999999999999999	0.7258903053052163	0.8066542670111135	0.7258903053052163	0.6029313397307533	0.8967483221634771	0.6329640186197026	0.336949618123441	0.249108701982452	0.27411215055038196	0.5652025291527712
1.0	1.0	0.9817409207472083	0.9767631192032822	0.8745105083243201	0.8121480366571755	0.3353115935336616	0.5973413203667055	1.0	0.375566233428895	0.7569548341999889
1.0	1.0	0.8597295760346795	0.7242867551282424	0.9729020592524031	0.6358268450013687	0.22690679285535179	0.5840950112366776	1.0	0.42816798903324016	0.8793940116916658
0.8407204040633053	0.7317856980075769	0.8423460287954618	0.7317856980075769	0.9011784065226242	0.9251863096453276	0.8265928226440515	0.7265360549625977	0.10307793452600238	0.11322038454818101	0.9469502139846573
0.9335698681439466	0.7479719709624639	0.8683574910026425	0.7479719709624639	0.3788733493881553	0.668599316546647	-0.037564734230670804	0.45284093851195417	0.16782020336977058	0.11188006818582273	0.37355402555593276
1.0	1.0	0.9822911889762765	0.7000100259964686	0.9692613600678613	0.7493913821681877	0.7606482366159154	0.8194740262759884	1.0	0.2061759133232262	0.5982089452800935
0.918448642686984	0.9536988423552066	0.9657857682826674	0.9551850997800724	0.6872436974949362	0.49067451501350046	-0.1321092128944678	0.8612302380539527	0.0448572317803893	-0.0683270173742909	0.3870216351874908
1.0	0.8936426213987677	0.9097893651342728	0.8936426213987677	0.581273105289274	0.7502760382373154	0.1444463822812167	0.8335112854073434	0.027910163521274532	-0.07788882504755847	0.49214530643780346
0.8022059455444431	0.7294025982625769	0.8495312350846841	0.8641578255716287	0.14421421961058398	0.9184792968308904	0.08195362210401226	0.4278163706651113	0.0026373280139710756	-0.03467099366120786	-0.01157308215087565
0.9374862422303201	0.9075222943299557	0.8989373879001141	0.9075222943299557	0.8504579070054947	0.6388976619691572	0.3428896042211763	0.6339256616324075	0.09414468406751805	0.15188889905568007	0.6932110165447658
0.8794697254368411	0.8665644853991683	0.8844700621632109	0.8665644853991683	0.17824039034504094	0.45608720777076084	-0.04709397330071938	0.34619192506791147	-0.13338168377196277	-0.07404209789533728	0.5110118442532607
0.9152087830128107	0.91649012378519	0.9351520791155127	0.91649012378519	0.9010300823287936	0.5549313983583778	0.41030089259334956	0.6226381440653711	-0.1517028022213306	-0.24436527715163206	0.359924788545373
0.7232685205107892	0.621513050526752	0.6613467565986442	0.621513050526752	0.6927383062722898	0.6424486459197826	0.09436073504557017	0.44109678762806404	0.07486729590369684	0.043183921677700694	0.32216798827373216
0.9748714565034116	0.9902663726152533	0.6905687650050369	0.6679406065106707	0.8772608942938831	0.5624858159161629	0.7053402733884537	0.623486001742482	0.12507626329681698	0.08386541465607138	0.6190734030097487
1.0	1.0	1.0	1.0	1.0	1.0	1.0	1.0	1.0	1.0	1.0
0.8229746898001802	0.7731706852847875	0.7136937244898246	0.7768364121579797	0.7778473493262479	0.58896384414431	0.3332420075658208	0.4569511983401391	0.06245419019024588	0.14724486389665886	0.6875379762791707
0.6663703019786296	0.7476836794289797	0.7588807003686895	0.7476836794289797	0.49218758893287506	0.5998005897459504	0.12301277219843645	0.8021851853810168	-0.1105514945907629	-0.15830184429114472	0.31069561860221656
1.0	1.0	0.8213132235054059	0.7981918752502375	0.5850296965684888	0.8645291414332811	0.4862448687046436	0.5525630619370921	1.0	0.22634286392311112	0.6578044710491883
0.9024536672964071	0.6793438798222844	0.7689712867613095	0.7187621535686785	0.7093672504502615	0.10110281757229649	-0.24860709785251842	0.3702599768389963	0.1140473762260816	0.09030112050089309	0.10055556072273626
0.8508669783378187	0.830053446609052	0.84023618466192	0.830053446609052	0.6244530980465433	0.9227366619151557	0.32762310049831217	0.3849442897839446	-0.03233144787684328	-0.06468478286424098	0.8579672870351729
0.6446156151971935	0.8315399738024204	0.7704018897503823	0.8315399738024204	0.7451240867679032	0.9118006082153772	0.8657665772181375	0.39221518956211215	-0.01656800629545907	-0.12319997942026684	0.7408715352996258
1.0	1.0	0.8149776521561002	0.7741365430935538	0.5294711876806074	0.7906426808296921	0.5354104177317425	0.2999172606746876	1.0	0.3743096229552472	0.5922144821455031
1.0	0.6302538350607754	0.7903394552093376	0.6302538350607754	0.732089068170371	0.6492472295360034	0.6008079915777527	0.7125680731192182	0.3384298552242438	0.2734693204395698	0.7215929453798616
1.0	1.0	0.8861466629979544	0.6668986669689368	0.622534874750437	0.9326815327978174	0.17593868126184486	0.8341626851599107	1.0	0.057530017132875345	0.27463061230588853
0.9184995278105257	0.895825852496444	0.8922747542855793	0.7950362622822685	0.8365883980704238	0.8857229464256612	0.9080363766115424	0.6883901371918668	0.02487227494109213	-0.03850957926847859	0.8003537476377109
0.9999999999999999	0.7736992283698956	0.7659025687804367	0.7736992283698956	0.6425339419512633	0.9028977641777904	0.5653078175047614	0.467492662936709	-0.12154666884907538	-0.19704690823478999	0.6792015247358753
0.8216961955023996	0.7758239649121127	0.9276238297666893	0.922295767236967	0.3644412038979424	0.9104156130287631	0.8023621934548755	0.9279972753364966	-0.1577440699668526	-0.2380674791253488	0.754222392392442
0.8084443825839615	0.9124493849222405	0.9383303028492582	0.9124493849222405	0.6712393031415254	0.8077755754647548	0.728877630182661	0.42327378737855237	-0.044209345717958724	-0.10633527700223575	0.4688095698879971
0.9608885680576121	0.8835118445249142	0.9372018440044012	0.8835118445249142	0.9062638173890946	0.4736722363297493	0.3872444366150637	0.6618930484086568	0.0887996531529768	0.023701815812108874	0.6501532720585503
1.0	1.0	0.606493845153636	0.749071308524686	0.4067475386942638	0.6237350671768314	0.42005690815611657	0.5747712024119876	1.0	0.23926065233825516	0.709375583667499
0.9425395589203059	0.9624427894998983	0.9526672267955897	0.9624427894998983	0.8486358516533432	0.571377792864053	0.7409656912542549	0.8965240618089665	-0.008899195445308681	-0.06965737582441464	0.42151527412657686
0.9079931634021196	0.6907200689604811	0.8648947315822342	0.6907200689604811	0.7986680844395512	0.8905892884533898	-0.14127491353234678	0.39603766299882043	0.04439594797735916	0.030671369312073326	0.5144819286621989
