# Supplementary material for: scSemiProfiler: Advancing large-scale single-cell studies through semi-profiling with deep generative models and active learning
Source: Nat Commun. 2024 Jul 16;15:5989. doi: 10.1038/s41467-024-50150-1 (PMC11252419; doi:10.1038/s41467-024-50150-1)
Supplement: Supplementary file 4 — Source Data [file 41467_2024_50150_MOESM4_ESM.zip › Source Data/fig2/2l.csv]

Method	Mean	Standard Deviation
Semi (28)	0.02816779126180366	0.025105757951508528
Naive (28)	0.0386446566565637	0.02841150662395573
Semi (4)	0.04847911205622334	0.02878352325336177
Naive (4)	0.05156453482075689	0.030137505784231574
CIBERSORTx	0.05880838638231635	0.020682375295567323
MuSiC	0.07037608421722645	0.030059940103341138
NNLS	0.10571011941949555	0.03923131822722544
Bisque	0.07631376321052563	0.02927710436346569
Scaden	0.07298701428050257	0.04107968629124369
Tape	0.09290548154478329	0.025284479932044426
EPIC	0.08552948527032221	0.028789837611085754
