# Supplementary material for: scSemiProfiler: Advancing large-scale single-cell studies through semi-profiling with deep generative models and active learning
Source: Nat Commun. 2024 Jul 16;15:5989. doi: 10.1038/s41467-024-50150-1 (PMC11252419; doi:10.1038/s41467-024-50150-1)
Supplement: Supplementary file 4 — Source Data [file 41467_2024_50150_MOESM4_ESM.zip › Source Data/fig3/3c.csv]

real-profiled	semi-profiled
1.220506e-28	2.04866e-31
1.220506e-28	2.04866e-31
1.220506e-28	2.04866e-31
3.375941e-12	5.048477e-11
8.501654e-10	9.395048e-11
1.89905e-07	2.862949e-08
3.305664e-07	1.622891e-07
1.189064e-06	1.185509e-06
2.520428e-06	2.485806e-06
2.520428e-06	2.512893e-06
1.264804e-05	2.485806e-06
