# Supplementary material for: scSemiProfiler: Advancing large-scale single-cell studies through semi-profiling with deep generative models and active learning
Source: Nat Commun. 2024 Jul 16;15:5989. doi: 10.1038/s41467-024-50150-1 (PMC11252419; doi:10.1038/s41467-024-50150-1)
Supplement: Supplementary file 4 — Source Data [file 41467_2024_50150_MOESM4_ESM.zip › Source Data/fig4/4g.csv]

Cell types	iCMS2 (ground truth)	iCMS3 (ground truth)	iCMS2 (semi-profiled)	iCMS3 (semi-profiled)
B	0.0020355319607782627	0.009715103620952847	-0.0009737236686908034	-0.00300599093690947
Endothelial	-0.001717375688652406	0.0008509137403552407	-0.001768005244586316	0.000777758859508666
Entericglial	0.002618430531455737	0.0	0.003971405371390383	0.0
Epithelial	0.0005774016389134932	0.012065938846725329	0.0013782113744940892	0.008668361734811229
Fibroblast	-0.02090807812914798	-0.02593741021023183	-0.020483519463322213	-0.0223885024223799
Mast	0.005028412002090758	0.0	-0.004906211839953519	0.0
McDC	-0.008058908563000513	-0.009065881214361207	-0.009083762906923738	-0.01135323500031779
Neutrophils	0.0	0.0	0.0	0.0
PlasmaB	0.0034122488827027127	0.003036447167257695	0.0005680347898127762	0.000681369192262235
T_NK	-0.0021980804201038756	-0.0015208415436210499	-0.002121697160348401	-0.0038589419570386908
pDC	0.0	0.0	0.0	0.0
