# Supplementary material for: scSemiProfiler: Advancing large-scale single-cell studies through semi-profiling with deep generative models and active learning
Source: Nat Commun. 2024 Jul 16;15:5989. doi: 10.1038/s41467-024-50150-1 (PMC11252419; doi:10.1038/s41467-024-50150-1)
Supplement: Supplementary file 4 — Source Data [file 41467_2024_50150_MOESM4_ESM.zip › Source Data/fig4/4h.csv]

Number of Patients Sequenced	Naive Error	Semi-profiling Error	Cost (in k USD)
4.0	0.6052765263729724	0.540583265205158	25.32
8.0	0.5135077887446056	0.4599259314544827	31.32
12.0	0.4719696169547474	0.42443805816451785	37.32
16.0	0.42870613016508596	0.3930084259772574	43.32
20.0	0.40615070286996435	0.37460008291509106	49.32
24.0	0.37820554937273715	0.3531747235835155	55.32
28.0	0.36544044913456974	0.3289016785737422	61.32
32.0	0.33603747824026076	0.30663499145193623	67.32
36.0	0.31370068288979874	0.2901322444581512	73.32
40.0	0.2878858571410154	0.2679735516993377	79.32
44.0	0.26619209976958735	0.24920809333462396	85.32
48.0	0.2456775664833578	0.2286917591741326	91.32
52.0	0.22150111998170502	0.21148732960236744	97.32
56.0	0.20346923709722142	0.19313491046351525	103.32
60.0	0.18249185976145882	0.17330562919815634	109.32
64.0	0.15575911097359854	0.14930845682463412	115.32
68.0	0.1367408040532503	0.13007344470144408	121.32
72.0	0.11888236666084555	0.11400201677549016	127.32
76.0	0.09557992510336787	0.09479031919650718	133.32
80.0	0.07828322493098254	0.07601737655327517	139.32
84.0	0.06462717603918704	0.06008496450179191	145.32
88.0	0.042532695098139874	0.040707596172839096	151.32
92.0	0.023105405760079162	0.023473142347923567	157.32
96.0	0.00866200689531014	0.007929002660141557	163.32
100.0	-0.004133166006606245	-0.0050546714299674	169.32
