# Supplementary material for: scSemiProfiler: Advancing large-scale single-cell studies through semi-profiling with deep generative models and active learning
Source: Nat Commun. 2024 Jul 16;15:5989. doi: 10.1038/s41467-024-50150-1 (PMC11252419; doi:10.1038/s41467-024-50150-1)
Supplement: Supplementary file 4 — Source Data [file 41467_2024_50150_MOESM4_ESM.zip › Source Data/fig4/4i.csv]

Cell types	LymphNode (ground truth)	Normal (ground truth)	icms2 (ground truth)	icms3 (ground truth)	LymphNode (semi-profiled)	Normal (semi-profiled)	icms2 (semi-profiled)	icms3 (semi-profiled)
B	0.1769839276745354	0.03726436644617921	0.03756035140918524	0.023997095661644582	0.19149527515286272	0.039615802827111274	0.037764276078029756	0.02461343019909089
Endothelial	0.011363636363636364	0.03658899946367916	0.05587277008935772	0.02744599745870394	0.01903835464146748	0.030264588619064878	0.05837460980197142	0.029079576807796898
Entericglial	6.278252134605726e-05	0.03732395765051745	0.0070432379539124915	0.005536394990016337	0.0002084491384102279	0.02631388184124683	0.008380025799844414	0.0015681136981678873
Epithelial	0.048154193872425914	0.03470194465963491	0.15637063561190145	0.2016518424396442	0.07941912173429683	0.02549836897426604	0.16417366643361464	0.21318406478890015
Fibroblast	0.0916624811652436	0.22922749935442863	0.1917696269772143	0.15737883463423488	0.08595052807115064	0.20491119971003988	0.1988065110141702	0.13029238373131663
Mast	0.0032019085886489202	0.004588522734044455	0.008473391614783273	0.005808676710836813	0.008268482490272374	0.0042225444001449805	0.008399720337564377	0.007403878600210405
McDC	0.10968106479156203	0.09510756212383052	0.16963988085637172	0.19622436013795608	0.08796553640911618	0.1040413193185937	0.18438026213429706	0.2051846999741956
Neutrophils	0.0	0.0	0.00030108498123595384	0.0003085859502632057	0.0	0.0	6.893088201987179e-05	0.00027789356676392944
PlasmaB	0.04652184831742843	0.36880996364936536	0.1420260868630171	0.16752586676347794	0.04266259032795998	0.3783617252627764	0.13088989768687653	0.14519938863415313
T_NK	0.5067177297840282	0.15597004548795265	0.22840521737260341	0.21201669994554365	0.4776264591439689	0.18631750634287786	0.2072062313517346	0.24117191687012446
pDC	0.005650426921145153	0.00041713843036767775	0.0025377162704173254	0.0021056453076783443	0.007365202890494719	0.00045306270387821673	0.0015558684798771061	0.002024653129280057
