# Supplementary material for: scSemiProfiler: Advancing large-scale single-cell studies through semi-profiling with deep generative models and active learning
Source: Nat Commun. 2024 Jul 16;15:5989. doi: 10.1038/s41467-024-50150-1 (PMC11252419; doi:10.1038/s41467-024-50150-1)
Supplement: Supplementary file 4 — Source Data [file 41467_2024_50150_MOESM4_ESM.zip › Source Data/fig4/4j.csv]

Method	Mean	Standard Deviation
Semi (28)	0.9203847174941434	0.10543337447344737
Naive (28)	0.893666162268927	0.15192337774713502
Semi (4)	0.7979477153169425	0.15254722422687844
Naive (4)	0.7203860130073926	0.17770279285365226
CIBERSORTx	0.7897081416054682	0.15612983122592672
MuSiC	0.9175363309436284	0.08021337103557957
NNLS	0.63653615020428	0.2552747767383545
Bisque	0.49249514790377347	0.37880238052886905
Scaden	0.5450833745430769	0.3601540746502486
Tape	0.21898803953959903	0.2684173582829957
EPIC	0.6218455662820607	0.3167141785432076
