# Supplementary material for: scSemiProfiler: Advancing large-scale single-cell studies through semi-profiling with deep generative models and active learning
Source: Nat Commun. 2024 Jul 16;15:5989. doi: 10.1038/s41467-024-50150-1 (PMC11252419; doi:10.1038/s41467-024-50150-1)
Supplement: Supplementary file 4 — Source Data [file 41467_2024_50150_MOESM4_ESM.zip › Source Data/fig4/4k.csv]

Method	Mean	Standard Deviation
Semi (28)	0.928115742972661	0.0993030136388258
Naive (28)	0.9032299965736647	0.14808512358216258
Semi (4)	0.81558216521898	0.14346577636971297
Naive (4)	0.7497359859970746	0.16194855562443833
CIBERSORTx	0.818361349666441	0.14266123197304711
MuSiC	0.9304527032994734	0.07270462862131917
NNLS	0.6715722751288852	0.25824816900884784
Bisque	0.5326744736877381	0.39237299335055587
Scaden	0.6283088277606538	0.33331866784988096
Tape	0.3045691601467896	0.30653732791844196
EPIC	0.6896950381740498	0.3446694863565907
