# Supplementary material for: scSemiProfiler: Advancing large-scale single-cell studies through semi-profiling with deep generative models and active learning
Source: Nat Commun. 2024 Jul 16;15:5989. doi: 10.1038/s41467-024-50150-1 (PMC11252419; doi:10.1038/s41467-024-50150-1)
Supplement: Supplementary file 4 — Source Data [file 41467_2024_50150_MOESM4_ESM.zip › Source Data/fig4/4l.csv]

Method	Mean	Standard Deviation
Semi (28)	0.035673696542006965	0.03360748849655162
Naive (28)	0.0409336216412946	0.03845027475465565
Semi (4)	0.07567273304240814	0.046412323414567996
Naive (4)	0.08719342711582072	0.04943328001465608
CIBERSORTx	0.07868565312289892	0.03912806541632297
MuSiC	0.045865580666246894	0.022974515739146373
NNLS	0.11059283708947083	0.04805059839546495
Bisque	0.13746220213854915	0.0838093672976629
Scaden	0.08162221920950441	0.061555785661551
Tape	0.11742756544323564	0.043388549817880345
EPIC	0.09995682416753361	0.04596906507186695
