# Supplementary material for: scSemiProfiler: Advancing large-scale single-cell studies through semi-profiling with deep generative models and active learning
Source: Nat Commun. 2024 Jul 16;15:5989. doi: 10.1038/s41467-024-50150-1 (PMC11252419; doi:10.1038/s41467-024-50150-1)
Supplement: Supplementary file 4 — Source Data [file 41467_2024_50150_MOESM4_ESM.zip › Source Data/fig5/5c.csv]

real-profiled	semi-profiled
0.001090243	0.001083786
0.001090243	0.001083786
0.003709144	0.001176336
0.003764723	0.001176336
0.003764723	0.001176336
0.003764723	0.0017849
0.003764723	0.0017849
0.003764723	0.002851957
0.003764723	0.002851957
0.005351356	0.002851957
0.01233968	0.0017849
0.01697296	0.002851957
