# Supplementary material for: scSemiProfiler: Advancing large-scale single-cell studies through semi-profiling with deep generative models and active learning
Source: Nat Commun. 2024 Jul 16;15:5989. doi: 10.1038/s41467-024-50150-1 (PMC11252419; doi:10.1038/s41467-024-50150-1)
Supplement: Supplementary file 4 — Source Data [file 41467_2024_50150_MOESM4_ESM.zip › Source Data/fig6/6h.csv]

Number of Patients Sequenced	Naive Error	Semi-profiling Error	Cost (in k USD)
2.0	0.8365376338321813	0.5944394009713985	12.75
4.0	0.7245056140584026	0.5271768198253975	15.75
6.0	0.6462965423395408	0.4602284463301162	18.75
8.0	0.565283243214282	0.4095398994433139	21.75
10.0	0.49237832250820296	0.35530064237036435	24.75
12.0	0.41878667158940314	0.30026967626392276	27.75
14.0	0.36315198990597214	0.2629478335321129	30.75
16.0	0.29416642826449785	0.21519699639442838	33.75
18.0	0.20116491720480648	0.14141700258890935	36.75
20.0	0.14407561743221048	0.10431370349824874	39.75
22.0	0.06227914535446396	0.03879463936073368	42.75
