# Supplementary material for: scSemiProfiler: Advancing large-scale single-cell studies through semi-profiling with deep generative models and active learning
Source: Nat Commun. 2024 Jul 16;15:5989. doi: 10.1038/s41467-024-50150-1 (PMC11252419; doi:10.1038/s41467-024-50150-1)
Supplement: Supplementary file 4 — Source Data [file 41467_2024_50150_MOESM4_ESM.zip › Source Data/fig6/6i.csv]

Cell types	iMGL_D0 (ground truth)	iMGL_D1 (ground truth)	iMGL_D2 (ground truth)	iMGL_D3 (ground truth)	iMGL_D4 (ground truth)	iMGL_DMSO (ground truth)	iMGL_GW3965_30nM (ground truth)	iMGL_GW3965_300nM (ground truth)	iMGL_T0901317_30nM (ground truth)	iMGL_T0901317_100nM (ground truth)	iMGL_D0 (semi-profiled)	iMGL_D1 (semi-profiled)	iMGL_D2 (semi-profiled)	iMGL_D3 (semi-profiled)	iMGL_D4 (semi-profiled)	iMGL_DMSO (semi-profiled)	iMGL_GW3965_30nM (semi-profiled)	iMGL_GW3965_300nM (semi-profiled)	iMGL_T0901317_30nM (semi-profiled)	iMGL_T0901317_100nM (semi-profiled)
1	0.051251203079884504	0.14045963108557605	0.20878909998080983	0.3545529703554978	0.34463123644251625	0.3659182643794147	0.39972353415505124	0.428920937419521	0.3802860939576331	0.42100371747211895	0.05846363018354861	0.18623005877413937	0.19563392107472713	0.3243472981177899	0.31047538914598233	0.3814463544754001	0.3514595103578154	0.4480293663060278	0.3409839924670433	0.43309193954659947
2	0.0690567853705486	0.3935591170244935	0.23949337938975246	0.11196409590173616	0.09571583514099784	0.09851160443995964	0.1264831240640479	0.1164048416173062	0.09770968498397561	0.13457249070631971	0.06526172671651938	0.2646515533165407	0.24970612930310662	0.13721918639951428	0.12648997335577059	0.10343805572021339	0.09286723163841808	0.10529366306027821	0.096045197740113	0.14074307304785894
3	0.10081809432146295	0.1959479891140006	0.2001535213970447	0.15826148576827684	0.16960412147505424	0.24873864783047428	0.16092616058057826	0.15310327066701004	0.21566481669663096	0.14609665427509294	0.09358712893723091	0.23173803526448364	0.21712846347607054	0.1793564055859138	0.17304725844902538	0.23147599288678128	0.2590630885122411	0.14412673879443585	0.2677730696798493	0.13948362720403024
4	0.009143407122232916	0.04913819171454491	0.13529073114565343	0.2445966694224637	0.2857917570498915	0.26639757820383453	0.28798525515493606	0.2810970898789596	0.2747596341749394	0.283271375464684	0.010423748017221844	0.13837111670864818	0.1486146095717884	0.248816029143898	0.27878277941382695	0.26022525192649676	0.2584745762711864	0.2737635239567233	0.2580037664783427	0.26212216624685136
5	0.25048123195380173	0.14560024191109766	0.10343504125887545	0.03968347702846345	0.0454175704989154	0.0	0.0	0.0	0.0	0.0	0.2726036709721278	0.08312342569269521	0.08446683459277918	0.029265330904675167	0.05539195063805918	0.0031120331950207467	0.006238229755178908	0.0014489953632148378	0.003413370998116761	0.004250629722921915
6	0.4593358999037536	0.0021167221046265497	0.0005757052389176742	0.0016534782095193102	0.0010845986984815619	0.0	0.0	0.0	0.0	0.0	0.44663494221617944	0.0020151133501259445	0.0016792611251049538	0.0013357619914996963	0.004347216379189454	0.0002963841138114997	0.0008239171374764595	0.000579598145285935	0.00023540489642184556	0.00031486146095717883
7	0.011790182868142445	0.023283943150892047	0.09076952600268662	0.07653241998346522	0.04406182212581345	0.0	0.0	0.0	0.0	0.0	0.008384319057330614	0.08228379513014274	0.08916876574307304	0.06909532483302976	0.03786285233487589	0.0011855364552459987	0.0012947269303201507	0.000579598145285935	0.0007062146892655367	0.00047229219143576825
8	0.016843118383060636	0.025703054127608104	0.01669545192861255	0.008739813393173496	0.011252711496746204	0.009334006054490415	0.014284068655684828	0.014808138037599793	0.024310169624013132	0.009107806691449814	0.009743938363924768	0.007724601175482787	0.009739714525608732	0.00777170613236187	0.010797924554760903	0.00889152341434499	0.025070621468926555	0.02250772797527048	0.025070621468926555	0.013066750629722922
9	0.02670837343599615	0.013002721499848805	0.003070427940894262	0.003425062005432857	0.0017624728850325379	0.0	0.0	0.0	0.0	0.0	0.03195105370496261	0.0028547439126784214	0.002686817800167926	0.00230722525804493	0.002103491796381994	0.0	0.0	9.659969088098918e-05	0.0	0.0
10	0.001203079884504331	0.0075597218022376775	0.0009595087315294569	0.00011810558639423645	0.00013557483731019523	0.011099899091826439	0.010597857389701646	0.0056657223796034	0.007269600562807786	0.005947955390334572	0.00022660321776569228	0.0005037783375314861	0.0005037783375314861	0.0004857316332726169	0.00042069835927639884	0.00992886781268524	0.004708097928436911	0.0035741885625966	0.007768361581920904	0.006454659949622166
11	0.003368623676612127	0.003628666465074085	0.0007676069852235655	0.0004724223455769458	0.0005422993492407809	0.0	0.0	0.0	0.0	0.0	0.002719238613188307	0.0005037783375314861	0.0006717044500419815	0.0	0.0002804655728509325	0.0	0.0	0.0	0.0	0.0
