# Supplementary material for: scSemiProfiler: Advancing large-scale single-cell studies through semi-profiling with deep generative models and active learning
Source: Nat Commun. 2024 Jul 16;15:5989. doi: 10.1038/s41467-024-50150-1 (PMC11252419; doi:10.1038/s41467-024-50150-1)
Supplement: Supplementary file 4 — Source Data [file 41467_2024_50150_MOESM4_ESM.zip › Source Data/fig6/6j.csv]

Method	Mean	Standard Deviation
Semi (28)	0.9708276555899776	0.044811638483643994
Naive (28)	0.9689866523278969	0.05761072343744403
Semi (4)	0.9101780707707732	0.09678499150903341
Naive (4)	0.8959239986928066	0.10917173090034697
CIBERSORTx	0.5823060620743494	0.3155949493056288
MuSiC	0.4001811230626064	0.27936874636594805
NNLS	0.36796994355702106	0.29345778532427524
Bisque	0.852417267831029	0.1951465828250409
Scaden	0.7017454794336463	0.24255776119138533
Tape	0.6709001340373812	0.24773044206382475
EPIC	0.2148782606453322	0.3514271390791308
