# Supplementary material for: scSemiProfiler: Advancing large-scale single-cell studies through semi-profiling with deep generative models and active learning
Source: Nat Commun. 2024 Jul 16;15:5989. doi: 10.1038/s41467-024-50150-1 (PMC11252419; doi:10.1038/s41467-024-50150-1)
Supplement: Supplementary file 4 — Source Data [file 41467_2024_50150_MOESM4_ESM.zip › Source Data/fig6/6k.csv]

Method	Mean	Standard Deviation
Semi (28)	0.9737056252018657	0.04005685315441181
Naive (28)	0.9730241339017058	0.049042003844815926
Semi (4)	0.9178745707801668	0.08840778888057983
Naive (4)	0.9059568744929765	0.09801870192189009
CIBERSORTx	0.5855979694165029	0.31410100068138963
MuSiC	0.4029300090193734	0.27906738248716345
NNLS	0.3756165567499962	0.29262495387149384
Bisque	0.8660443208512377	0.17916307337194595
Scaden	0.7580870505034898	0.2456953423059015
Tape	0.679147145569017	0.2443909554505114
EPIC	0.25899328011062756	0.35393299814714896
