# Supplementary material for: scSemiProfiler: Advancing large-scale single-cell studies through semi-profiling with deep generative models and active learning
Source: Nat Commun. 2024 Jul 16;15:5989. doi: 10.1038/s41467-024-50150-1 (PMC11252419; doi:10.1038/s41467-024-50150-1)
Supplement: Supplementary file 4 — Source Data [file 41467_2024_50150_MOESM4_ESM.zip › Source Data/fig6/6l.csv]

Method	Mean	Standard Deviation
Semi (28)	0.020144816669318527	0.018490066877263914
Naive (28)	0.018422045591165642	0.020657159867032922
Semi (4)	0.038499186323519875	0.025778912753561964
Naive (4)	0.04056557164804765	0.02844299043834499
CIBERSORTx	0.08681371250981326	0.06069207926861015
MuSiC	0.12348902244950416	0.05580045171894794
NNLS	0.14228731748565498	0.0653479821632629
Bisque	0.04252280875491311	0.0358639337062781
Scaden	0.06490197931164181	0.047352422029531785
Tape	0.08237392828175924	0.05857293283170202
EPIC	0.11694181642446866	0.052951895925068736
