# Supplementary material for: scSemiProfiler: Advancing large-scale single-cell studies through semi-profiling with deep generative models and active learning
Source: Nat Commun. 2024 Jul 16;15:5989. doi: 10.1038/s41467-024-50150-1 (PMC11252419; doi:10.1038/s41467-024-50150-1)
Supplement: Supplementary file 4 — Source Data [file 41467_2024_50150_MOESM4_ESM.zip › Source Data/fig7/7c.csv]

real-profiled	semi-profiled
4.843576e-16	1.367484e-19
4.843576e-16	1.367484e-19
4.843576e-16	1.367484e-19
5.039457e-06	5.198212e-06
5.039457e-06	5.198212e-06
8.366943e-06	8.630522e-06
9.809197e-05	5.56356e-05
0.0002103474	8.853435e-05
0.0002398399	0.0001450714
0.0002533998	0.0001735791
0.001047628	5.56356e-05
0.004009992	0.0001450714
