# Supplementary material for: scSemiProfiler: Advancing large-scale single-cell studies through semi-profiling with deep generative models and active learning
Source: Nat Commun. 2024 Jul 16;15:5989. doi: 10.1038/s41467-024-50150-1 (PMC11252419; doi:10.1038/s41467-024-50150-1)
Supplement: Supplementary file 4 — Source Data [file 41467_2024_50150_MOESM4_ESM.zip › Source Data/fig8/8a.csv]

Number of Patients Sequenced	Active Learning	Passive Learning
4.0	0.284382	0.284382
8.0	0.2506873	0.2823884
12.0	0.22523223	0.26559314
16.0	0.21042226	0.25674725
20.0	0.18798044	0.22025229
24.0	0.17650254	0.19607207
28.0	0.15309231	0.18584727
32.0	0.14120132	0.15041666
36.0	0.13956718	0.1453007
40.0	0.123116955	0.1420812
44.0	0.11322234	0.12771359
48.0	0.08633027	0.103784926
52.0	0.08745092	0.08607526
56.0	0.07378643	0.08025025
60.0	0.0721424	0.07172843
