# Supplementary material for: scSemiProfiler: Advancing large-scale single-cell studies through semi-profiling with deep generative models and active learning
Source: Nat Commun. 2024 Jul 16;15:5989. doi: 10.1038/s41467-024-50150-1 (PMC11252419; doi:10.1038/s41467-024-50150-1)
Supplement: Supplementary file 4 — Source Data [file 41467_2024_50150_MOESM4_ESM.zip › Source Data/fig8/8b.csv]

Number of Patients Sequenced	Active Learning	Passive Learning
4.0	0.5360796	0.5360796
8.0	0.44920164	0.4809256
12.0	0.40398473	0.42996973
16.0	0.35602236	0.4116404
20.0	0.33486298	0.3741597
24.0	0.30437052	0.3411359
28.0	0.2929969	0.32387173
32.0	0.26358008	0.29810292
36.0	0.24220154	0.2899095
40.0	0.218219	0.2662364
44.0	0.19810459	0.2519485
48.0	0.18329108	0.237837
52.0	0.1622953	0.20971656
56.0	0.14845121	0.2004732
60.0	0.13139017	0.17799391
