# Supplementary material for: scSemiProfiler: Advancing large-scale single-cell studies through semi-profiling with deep generative models and active learning
Source: Nat Commun. 2024 Jul 16;15:5989. doi: 10.1038/s41467-024-50150-1 (PMC11252419; doi:10.1038/s41467-024-50150-1)
Supplement: Supplementary file 4 — Source Data [file 41467_2024_50150_MOESM4_ESM.zip › Source Data/fig8/8c.csv]

Number of Patients Sequenced	Active Learning	Passive Learning
2.0	0.72286177	0.72286177
4.0	0.5652826	0.6536005
6.0	0.4921121	0.53231424
8.0	0.39974833	0.45791155
10.0	0.3115721	0.40425816
12.0	0.24914671	0.3104233
14.0	0.21306832	0.2518411
16.0	0.15429932	0.22368936
18.0	0.09431103	0.1855301
20.0	0.08578969	0.14568071
