# Supplementary material for: scSemiProfiler: Advancing large-scale single-cell studies through semi-profiling with deep generative models and active learning
Source: Nat Commun. 2024 Jul 16;15:5989. doi: 10.1038/s41467-024-50150-1 (PMC11252419; doi:10.1038/s41467-024-50150-1)
Supplement: Supplementary file 4 — Source Data [file 41467_2024_50150_MOESM4_ESM.zip › Source Data/supfigs/figs1/s1a.csv]

Number of target samples in the cohort	Time (hour)
0	1.243611111111111
1	1.243611111111111
2	1.243611111111111
3	1.243611111111111
4	1.243611111111111
5	1.243611111111111
6	1.243611111111111
7	1.243611111111111
8	1.4547222222222222
9	1.4547222222222222
10	1.4547222222222222
11	1.4547222222222222
12	1.4547222222222222
13	1.4547222222222222
14	1.4547222222222222
15	1.4547222222222222
16	1.6658333333333333
17	1.6658333333333333
18	1.6658333333333333
19	1.6658333333333333
20	1.6658333333333333
21	1.6658333333333333
22	1.6658333333333333
23	1.6658333333333333
24	1.8769444444444445
25	1.8769444444444445
26	1.8769444444444445
27	1.8769444444444445
28	1.8769444444444445
29	1.8769444444444445
30	1.8769444444444445
31	1.8769444444444445
32	2.0880555555555556
33	2.0880555555555556
34	2.0880555555555556
35	2.0880555555555556
36	2.0880555555555556
37	2.0880555555555556
38	2.0880555555555556
39	2.0880555555555556
40	2.299166666666667
41	2.299166666666667
42	2.299166666666667
43	2.299166666666667
44	2.299166666666667
45	2.299166666666667
46	2.299166666666667
47	2.299166666666667
48	2.5102777777777776
49	2.5102777777777776
50	2.5102777777777776
51	2.5102777777777776
52	2.5102777777777776
53	2.5102777777777776
54	2.5102777777777776
55	2.5102777777777776
56	2.721388888888889
57	2.721388888888889
58	2.721388888888889
59	2.721388888888889
60	2.721388888888889
61	2.721388888888889
62	2.721388888888889
63	2.721388888888889
64	2.9325
65	2.9325
66	2.9325
67	2.9325
68	2.9325
69	2.9325
70	2.9325
71	2.9325
72	3.143611111111111
73	3.143611111111111
74	3.143611111111111
75	3.143611111111111
76	3.143611111111111
77	3.143611111111111
78	3.143611111111111
79	3.143611111111111
80	3.354722222222222
81	3.354722222222222
82	3.354722222222222
83	3.354722222222222
84	3.354722222222222
85	3.354722222222222
86	3.354722222222222
87	3.354722222222222
88	3.5658333333333334
89	3.5658333333333334
90	3.5658333333333334
91	3.5658333333333334
92	3.5658333333333334
93	3.5658333333333334
94	3.5658333333333334
95	3.5658333333333334
96	3.7769444444444447
97	3.7769444444444447
98	3.7769444444444447
99	3.7769444444444447
