# Supplementary material for: scSemiProfiler: Advancing large-scale single-cell studies through semi-profiling with deep generative models and active learning
Source: Nat Commun. 2024 Jul 16;15:5989. doi: 10.1038/s41467-024-50150-1 (PMC11252419; doi:10.1038/s41467-024-50150-1)
Supplement: Supplementary file 4 — Source Data [file 41467_2024_50150_MOESM4_ESM.zip › Source Data/supfigs/figs1/s1b.csv]

Number of cells	scSemiProfiler	scSemiProfiler-GPU	TAPE	TAPE-GPU	Scaden	Scaden-GPU	Bisque	EPIC	MuSiC & NNLS
4000	25685.2890625	3010	4280.609375	1241	2599.8515625	989	17445.0	13721.6	18432.0
8000	25685.2890625	3010	4881.29296875	1241	2599.89453125	989	34178.1	13721.6	24576.0
12000	25685.2890625	3010	4712.20703125	1241	2608.86328125	989	51481.3	13721.6	28487.40625
16000	25685.2890625	3010	5065.05078125	1241	2718.10546875	989	68968.9	13721.6	29077.984375
20000	25685.2890625	3010	5552.1875	1241	3306.66015625	989	85481.0	13721.6	36848.33984375
