# Supplementary material for: scSemiProfiler: Advancing large-scale single-cell studies through semi-profiling with deep generative models and active learning
Source: Nat Commun. 2024 Jul 16;15:5989. doi: 10.1038/s41467-024-50150-1 (PMC11252419; doi:10.1038/s41467-024-50150-1)
Supplement: Supplementary file 4 — Source Data [file 41467_2024_50150_MOESM4_ESM.zip › Source Data/supfigs/figs10/fig_B_cell_go_pval.csv]

real-profiled	semi-profiled
9.728592e-12	2.270182e-13
9.728592e-12	2.270182e-13
9.728592e-12	2.270182e-13
2.25224e-11	5.833618e-13
5.590146e-11	1.607384e-12
1.774412e-10	6.920934e-12
3.27278e-10	1.583843e-11
4.906e-09	2.223421e-10
4.188355e-08	3.048519e-09
1.768419e-06	1.594933e-07
