# Supplementary material for: scSemiProfiler: Advancing large-scale single-cell studies through semi-profiling with deep generative models and active learning
Source: Nat Commun. 2024 Jul 16;15:5989. doi: 10.1038/s41467-024-50150-1 (PMC11252419; doi:10.1038/s41467-024-50150-1)
Supplement: Supplementary file 4 — Source Data [file 41467_2024_50150_MOESM4_ESM.zip › Source Data/supfigs/figs10/fig_CD14_go_pval.csv]

real-profiled	semi-profiled
6.371574e-18	3.079318e-16
6.703587e-18	3.079318e-16
2.110014e-17	8.698655e-16
7.508612e-17	2.778721e-15
1.070676e-16	4.558127e-15
6.768533e-16	1.804384e-14
3.06273e-15	3.694745e-14
3.330431e-14	5.661995e-14
2.029232e-12	1.697552e-11
1.981021e-10	2.550605e-11
