# Supplementary material for: scSemiProfiler: Advancing large-scale single-cell studies through semi-profiling with deep generative models and active learning
Source: Nat Commun. 2024 Jul 16;15:5989. doi: 10.1038/s41467-024-50150-1 (PMC11252419; doi:10.1038/s41467-024-50150-1)
Supplement: Supplementary file 4 — Source Data [file 41467_2024_50150_MOESM4_ESM.zip › Source Data/supfigs/figs10/fig_CD16_go_pval.csv]

real-profiled	semi-profiled
5.217503e-18	2.016179e-16
5.48938e-18	2.016179e-16
1.727832e-17	5.695432e-16
6.148592e-17	1.819364e-15
8.767468e-17	2.984427e-15
5.542562e-16	1.181418e-14
3.116796e-14	4.236781e-14
4.776319e-14	5.060297e-13
2.390697e-11	1.855561e-11
1.622203e-10	1.445812e-10
1.693434e-10	1.445812e-10
