# Supplementary material for: scSemiProfiler: Advancing large-scale single-cell studies through semi-profiling with deep generative models and active learning
Source: Nat Commun. 2024 Jul 16;15:5989. doi: 10.1038/s41467-024-50150-1 (PMC11252419; doi:10.1038/s41467-024-50150-1)
Supplement: Supplementary file 4 — Source Data [file 41467_2024_50150_MOESM4_ESM.zip › Source Data/supfigs/figs10/fig_CD8_go_pval.csv]

real-profiled	semi-profiled
4.766011e-30	1.973409e-31
4.766011e-30	1.973409e-31
4.766011e-30	1.973409e-31
1.132347e-12	9.683075e-15
3.012957e-09	3.89043e-11
5.673796e-09	2.591466e-09
1.514617e-07	4.134302e-09
2.639839e-07	8.388894e-09
1.332406e-06	1.215884e-07
3.227516e-06	1.369768e-07
3.597375e-06	1.369768e-07
