# Supplementary material for: scSemiProfiler: Advancing large-scale single-cell studies through semi-profiling with deep generative models and active learning
Source: Nat Commun. 2024 Jul 16;15:5989. doi: 10.1038/s41467-024-50150-1 (PMC11252419; doi:10.1038/s41467-024-50150-1)
Supplement: Supplementary file 4 — Source Data [file 41467_2024_50150_MOESM4_ESM.zip › Source Data/supfigs/figs10/fig_DCs_go_pval.csv]

real-profiled	semi-profiled
4.486241e-10	4.475677e-10
1.100922e-09	1.098329e-09
1.100922e-09	1.098329e-09
1.100922e-09	1.098329e-09
5.375279e-06	6.958167e-06
6.102767e-06	6.958167e-06
6.102767e-06	6.958167e-06
6.102767e-06	7.510911e-06
6.692124e-06	5.945516e-05
1.519845e-05	0.0001055477
0.0002263234	0.0001055477
