# Supplementary material for: scSemiProfiler: Advancing large-scale single-cell studies through semi-profiling with deep generative models and active learning
Source: Nat Commun. 2024 Jul 16;15:5989. doi: 10.1038/s41467-024-50150-1 (PMC11252419; doi:10.1038/s41467-024-50150-1)
Supplement: Supplementary file 4 — Source Data [file 41467_2024_50150_MOESM4_ESM.zip › Source Data/supfigs/figs10/fig_gdT_go_pval.csv]

real-profiled	semi-profiled
2.22789e-11	1.279927e-14
2.22789e-11	1.279927e-14
2.529309e-11	3.249141e-14
3.438485e-11	9.32804e-14
4.051794e-11	1.748414e-13
7.112043e-11	4.394767e-13
1.82274e-10	1.255499e-12
6.26684e-09	1.633306e-11
6.65775e-09	3.64169e-10
2.53823e-07	2.352514e-08
2.649458e-07	2.352514e-08
