# Supplementary material for: scSemiProfiler: Advancing large-scale single-cell studies through semi-profiling with deep generative models and active learning
Source: Nat Commun. 2024 Jul 16;15:5989. doi: 10.1038/s41467-024-50150-1 (PMC11252419; doi:10.1038/s41467-024-50150-1)
Supplement: Supplementary file 4 — Source Data [file 41467_2024_50150_MOESM4_ESM.zip › Source Data/supfigs/figs10/fig_HSC_go_pval.csv]

real-profiled	semi-profiled
9.506328e-15	3.578209e-11
9.506328e-15	4.040983e-10
9.506328e-15	4.39805e-10
2.714867e-14	7.347511e-10
8.313792e-14	7.347511e-10
4.896149e-13	1.713146e-09
1.398734e-12	4.160852e-09
2.369547e-12	5.74559e-09
1.617461e-11	1.021455e-07
2.409697e-09	2.475276e-06
