# Supplementary material for: scSemiProfiler: Advancing large-scale single-cell studies through semi-profiling with deep generative models and active learning
Source: Nat Commun. 2024 Jul 16;15:5989. doi: 10.1038/s41467-024-50150-1 (PMC11252419; doi:10.1038/s41467-024-50150-1)
Supplement: Supplementary file 4 — Source Data [file 41467_2024_50150_MOESM4_ESM.zip › Source Data/supfigs/figs10/fig_Lymph_prolif_go_pval.csv]

real-profiled	semi-profiled
0.0005248521	1.140313e-06
0.0005248521	7.30722e-06
0.0006052218	7.30722e-06
0.0006052218	7.30722e-06
0.0009137014	7.30722e-06
0.0009137014	2.83783e-05
0.001597768	3.634658e-05
0.001597768	5.52663e-05
0.001597768	0.0001167051
0.001597768	0.0001280523
0.003668191	7.30722e-06
0.001768855	3.634658e-05
0.005910017	5.52663e-05
0.002159945	0.0001280523
