# Supplementary material for: scSemiProfiler: Advancing large-scale single-cell studies through semi-profiling with deep generative models and active learning
Source: Nat Commun. 2024 Jul 16;15:5989. doi: 10.1038/s41467-024-50150-1 (PMC11252419; doi:10.1038/s41467-024-50150-1)
Supplement: Supplementary file 4 — Source Data [file 41467_2024_50150_MOESM4_ESM.zip › Source Data/supfigs/figs10/fig_MAIT_go_pval.csv]

real-profiled	semi-profiled
3.041472e-16	1.119005e-14
3.041472e-16	1.119005e-14
8.591744e-16	2.840634e-14
2.744569e-15	8.155248e-14
4.502106e-15	1.52859e-13
1.782207e-14	3.842224e-13
3.649335e-14	7.411571e-13
5.592406e-14	9.604423e-13
2.799174e-11	3.183829e-10
2.110773e-09	2.056738e-08
