# Supplementary material for: scSemiProfiler: Advancing large-scale single-cell studies through semi-profiling with deep generative models and active learning
Source: Nat Commun. 2024 Jul 16;15:5989. doi: 10.1038/s41467-024-50150-1 (PMC11252419; doi:10.1038/s41467-024-50150-1)
Supplement: Supplementary file 4 — Source Data [file 41467_2024_50150_MOESM4_ESM.zip › Source Data/supfigs/figs10/fig_Mono_prolif_go_pval.csv]

real-profiled	semi-profiled
5.607302e-26	1.175458e-24
5.607302e-26	1.175458e-24
5.607302e-26	1.175458e-24
2.111658e-07	6.92919e-06
8.942726e-07	1.642975e-05
4.140612e-06	1.642975e-05
4.140612e-06	1.789315e-05
5.949479e-06	1.789315e-05
2.771927e-05	2.980233e-05
3.064558e-05	4.184367e-05
4.642637e-05	1.642975e-05
0.0001665795	1.642975e-05
0.001993276	1.789315e-05
0.001946022	1.789315e-05
