# Supplementary material for: scSemiProfiler: Advancing large-scale single-cell studies through semi-profiling with deep generative models and active learning
Source: Nat Commun. 2024 Jul 16;15:5989. doi: 10.1038/s41467-024-50150-1 (PMC11252419; doi:10.1038/s41467-024-50150-1)
Supplement: Supplementary file 4 — Source Data [file 41467_2024_50150_MOESM4_ESM.zip › Source Data/supfigs/figs10/fig_NK_16hi_go_pval.csv]

real-profiled	semi-profiled
1.011598e-18	1.020179e-15
3.724846e-07	1.263296e-08
3.724846e-07	1.263296e-08
1.678767e-05	9.945363e-07
1.686621e-05	1.292881e-05
2.505812e-05	1.297683e-05
3.449745e-05	1.396879e-05
3.85987e-05	3.499971e-05
3.85987e-05	3.506145e-05
0.0001295386	4.027955e-05
0.0003690087	3.506145e-05
