# Supplementary material for: scSemiProfiler: Advancing large-scale single-cell studies through semi-profiling with deep generative models and active learning
Source: Nat Commun. 2024 Jul 16;15:5989. doi: 10.1038/s41467-024-50150-1 (PMC11252419; doi:10.1038/s41467-024-50150-1)
Supplement: Supplementary file 4 — Source Data [file 41467_2024_50150_MOESM4_ESM.zip › Source Data/supfigs/figs10/fig_NK_56hi_go_pval.csv]

real-profiled	semi-profiled
1.464202e-11	1.486664e-11
1.464202e-11	1.486664e-11
1.464202e-11	1.486664e-11
3.389735e-11	3.441735e-11
8.413453e-11	8.542518e-11
2.67058e-10	2.711548e-10
4.142015e-10	4.376104e-10
4.142015e-10	4.376104e-10
6.379581e-10	6.477446e-10
5.46822e-09	2.858345e-09
