# Supplementary material for: scSemiProfiler: Advancing large-scale single-cell studies through semi-profiling with deep generative models and active learning
Source: Nat Commun. 2024 Jul 16;15:5989. doi: 10.1038/s41467-024-50150-1 (PMC11252419; doi:10.1038/s41467-024-50150-1)
Supplement: Supplementary file 4 — Source Data [file 41467_2024_50150_MOESM4_ESM.zip › Source Data/supfigs/figs10/fig_pDC_go_pval.csv]

real-profiled	semi-profiled
1.016788e-06	8.048737e-06
1.016788e-06	8.048737e-06
1.016788e-06	8.048737e-06
1.08544e-06	0.0001018585
0.0001756159	0.0001728572
0.0001756159	0.0001728572
0.0008094165	0.0001728572
0.00114734	0.0001728572
0.001306475	0.0001728572
0.0013201	0.0001883773
0.004882926	0.0001728572
0.00605323	0.0001728572
0.00940478	0.0001883773
