# Supplementary material for: scSemiProfiler: Advancing large-scale single-cell studies through semi-profiling with deep generative models and active learning
Source: Nat Commun. 2024 Jul 16;15:5989. doi: 10.1038/s41467-024-50150-1 (PMC11252419; doi:10.1038/s41467-024-50150-1)
Supplement: Supplementary file 4 — Source Data [file 41467_2024_50150_MOESM4_ESM.zip › Source Data/supfigs/figs10/fig_Plasmablast_go_pval.csv]

real-profiled	semi-profiled
1.808635e-06	5.079411e-05
1.808635e-06	5.079411e-05
2.551213e-05	5.079411e-05
0.0001060237	0.001878095
0.05878354	0.05109088
0.05878354	0.05109088
0.05915636	0.05456193
0.05915636	0.06956598
0.07114703	0.06965297
0.072855	0.06965297
0.072855	0.06965297
