# Supplementary material for: scSemiProfiler: Advancing large-scale single-cell studies through semi-profiling with deep generative models and active learning
Source: Nat Commun. 2024 Jul 16;15:5989. doi: 10.1038/s41467-024-50150-1 (PMC11252419; doi:10.1038/s41467-024-50150-1)
Supplement: Supplementary file 4 — Source Data [file 41467_2024_50150_MOESM4_ESM.zip › Source Data/supfigs/figs10/fig_Platelets_go_pval.csv]

real-profiled	semi-profiled
1.754329e-12	5.578236e-14
7.049922e-12	3.093701e-13
1.48001e-07	1.467534e-07
4.932243e-07	4.890665e-07
5.420087e-05	0.001384577
0.003629138	0.003416298
0.005010064	0.003416298
0.01146983	0.003416298
0.01211379	0.003416298
0.01211379	0.003477481
0.01211379	0.003416298
0.01211379	0.003416298
