# Supplementary material for: scSemiProfiler: Advancing large-scale single-cell studies through semi-profiling with deep generative models and active learning
Source: Nat Commun. 2024 Jul 16;15:5989. doi: 10.1038/s41467-024-50150-1 (PMC11252419; doi:10.1038/s41467-024-50150-1)
Supplement: Supplementary file 4 — Source Data [file 41467_2024_50150_MOESM4_ESM.zip › Source Data/supfigs/figs10/fig_RBC_go_pval.csv]

real-profiled	semi-profiled
2.170669e-15	8.13286e-09
5.965291e-14	1.155509e-08
2.123656e-07	1.155509e-08
2.123656e-07	1.155509e-08
2.123656e-07	1.937171e-08
4.024148e-07	1.937171e-08
7.875088e-07	4.194303e-08
1.873576e-06	1.390811e-07
2.256115e-06	1.11036e-06
2.445695e-06	2.389468e-06
1.15945e-05	1.11036e-06
0.009401347	2.389468e-06
