# Supplementary material for: scSemiProfiler: Advancing large-scale single-cell studies through semi-profiling with deep generative models and active learning
Source: Nat Commun. 2024 Jul 16;15:5989. doi: 10.1038/s41467-024-50150-1 (PMC11252419; doi:10.1038/s41467-024-50150-1)
Supplement: Supplementary file 4 — Source Data [file 41467_2024_50150_MOESM4_ESM.zip › Source Data/supfigs/figs10/fig_Treg_go_pval.csv]

real-profiled	semi-profiled
1.428929e-14	1.339528e-14
1.428929e-14	1.339528e-14
3.627388e-14	3.40044e-14
1.041396e-13	9.762407e-14
1.951954e-13	1.82983e-13
4.906382e-13	4.599413e-13
1.401657e-12	1.953557e-11
1.823447e-11	2.151797e-11
4.065636e-10	2.515172e-09
2.414733e-09	4.260029e-09
