# Supplementary material for: scSemiProfiler: Advancing large-scale single-cell studies through semi-profiling with deep generative models and active learning
Source: Nat Commun. 2024 Jul 16;15:5989. doi: 10.1038/s41467-024-50150-1 (PMC11252419; doi:10.1038/s41467-024-50150-1)
Supplement: Supplementary file 4 — Source Data [file 41467_2024_50150_MOESM4_ESM.zip › Source Data/supfigs/figs11/fig_B_cell_reactome_pval.csv]

real-profiled	semi-profiled
1.480565e-13	1.330551e-13
1.581224e-12	1.421012e-12
3.782693e-11	3.399425e-11
3.782693e-11	3.399425e-11
3.782693e-11	3.399425e-11
4.039428e-11	3.630147e-11
6.161874e-11	5.537543e-11
6.161874e-11	5.537543e-11
1.456914e-10	1.309297e-10
1.456914e-10	1.309297e-10
