# Supplementary material for: scSemiProfiler: Advancing large-scale single-cell studies through semi-profiling with deep generative models and active learning
Source: Nat Commun. 2024 Jul 16;15:5989. doi: 10.1038/s41467-024-50150-1 (PMC11252419; doi:10.1038/s41467-024-50150-1)
Supplement: Supplementary file 4 — Source Data [file 41467_2024_50150_MOESM4_ESM.zip › Source Data/supfigs/figs11/fig_CD14_reactome_pval.csv]

real-profiled	semi-profiled
2.377247e-18	2.425621e-18
2.864036e-17	2.922316e-17
1.08061e-15	1.557494e-16
1.08061e-15	4.969947e-16
1.08061e-15	4.969947e-16
1.245185e-15	6.891247e-16
2.360638e-15	6.891247e-16
2.360638e-15	6.891247e-16
7.768867e-15	7.278396e-16
7.768867e-15	7.623138e-16
8.070817e-15	4.969947e-16
1.55659e-14	7.278396e-16
