# Supplementary material for: scSemiProfiler: Advancing large-scale single-cell studies through semi-profiling with deep generative models and active learning
Source: Nat Commun. 2024 Jul 16;15:5989. doi: 10.1038/s41467-024-50150-1 (PMC11252419; doi:10.1038/s41467-024-50150-1)
Supplement: Supplementary file 4 — Source Data [file 41467_2024_50150_MOESM4_ESM.zip › Source Data/supfigs/figs11/fig_CD16_reactome_pval.csv]

real-profiled	semi-profiled
4.462568e-17	1.637812e-18
4.616337e-17	1.973188e-17
8.418708e-16	7.444903e-16
8.418708e-16	7.444903e-16
8.418708e-16	7.444903e-16
9.700859e-16	8.578745e-16
1.839102e-15	1.62637e-15
1.839102e-15	1.62637e-15
6.05249e-15	5.352388e-15
6.05249e-15	5.352388e-15
