# Supplementary material for: scSemiProfiler: Advancing large-scale single-cell studies through semi-profiling with deep generative models and active learning
Source: Nat Commun. 2024 Jul 16;15:5989. doi: 10.1038/s41467-024-50150-1 (PMC11252419; doi:10.1038/s41467-024-50150-1)
Supplement: Supplementary file 4 — Source Data [file 41467_2024_50150_MOESM4_ESM.zip › Source Data/supfigs/figs11/fig_CD4_reactome_pval.csv]

real-profiled	semi-profiled
3.349256e-27	2.868347e-28
3.39064e-24	7.69504e-27
1.741342e-23	1.364051e-24
5.181193e-11	5.95273e-12
5.504185e-06	4.394368e-07
6.827283e-05	3.056028e-05
0.0001697492	5.809997e-05
0.0002843376	5.809997e-05
0.0002843376	0.0002855857
0.0005425511	0.0005537763
