# Supplementary material for: scSemiProfiler: Advancing large-scale single-cell studies through semi-profiling with deep generative models and active learning
Source: Nat Commun. 2024 Jul 16;15:5989. doi: 10.1038/s41467-024-50150-1 (PMC11252419; doi:10.1038/s41467-024-50150-1)
Supplement: Supplementary file 4 — Source Data [file 41467_2024_50150_MOESM4_ESM.zip › Source Data/supfigs/figs11/fig_CD8_reactome_pval.csv]

real-profiled	semi-profiled
9.341396e-33	6.540842e-34
4.631838e-29	2.963395e-30
5.072256e-27	2.284385e-28
1.443392e-10	6.033173e-12
3.512571e-10	6.373652e-12
3.680835e-08	6.655026e-09
1.482706e-07	7.01276e-09
1.482706e-07	2.829799e-08
7.253912e-07	3.090065e-08
8.296165e-06	5.733279e-08
