# Supplementary material for: scSemiProfiler: Advancing large-scale single-cell studies through semi-profiling with deep generative models and active learning
Source: Nat Commun. 2024 Jul 16;15:5989. doi: 10.1038/s41467-024-50150-1 (PMC11252419; doi:10.1038/s41467-024-50150-1)
Supplement: Supplementary file 4 — Source Data [file 41467_2024_50150_MOESM4_ESM.zip › Source Data/supfigs/figs11/fig_DCs_reactome_pval.csv]

real-profiled	semi-profiled
1.606372e-16	1.44536e-16
6.640538e-09	5.974937e-09
2.259973e-08	2.033449e-08
5.307387e-07	1.054647e-06
9.377068e-07	4.884173e-06
1.162269e-06	2.162267e-05
1.505688e-05	4.977877e-05
4.840856e-05	0.0002205081
5.322608e-05	0.0002393568
5.322608e-05	0.0004513139
0.001281219	0.0002393568
5.667785e-05	0.0004513139
