# Supplementary material for: scSemiProfiler: Advancing large-scale single-cell studies through semi-profiling with deep generative models and active learning
Source: Nat Commun. 2024 Jul 16;15:5989. doi: 10.1038/s41467-024-50150-1 (PMC11252419; doi:10.1038/s41467-024-50150-1)
Supplement: Supplementary file 4 — Source Data [file 41467_2024_50150_MOESM4_ESM.zip › Source Data/supfigs/figs11/fig_gdT_reactome_pval.csv]

real-profiled	semi-profiled
2.237153e-13	5.732889e-15
2.389251e-12	6.407186e-14
5.7157e-11	1.792323e-12
5.7157e-11	1.792323e-12
5.7157e-11	1.792323e-12
6.103629e-11	1.962491e-12
9.310673e-11	3.21572e-12
9.310673e-11	3.21572e-12
2.201417e-10	7.109659e-12
2.201417e-10	7.707806e-12
1.999954e-09	7.109659e-12
