# Supplementary material for: scSemiProfiler: Advancing large-scale single-cell studies through semi-profiling with deep generative models and active learning
Source: Nat Commun. 2024 Jul 16;15:5989. doi: 10.1038/s41467-024-50150-1 (PMC11252419; doi:10.1038/s41467-024-50150-1)
Supplement: Supplementary file 4 — Source Data [file 41467_2024_50150_MOESM4_ESM.zip › Source Data/supfigs/figs11/fig_HSC_reactome_pval.csv]

real-profiled	semi-profiled
4.523485e-15	8.347806e-12
5.055533e-14	8.4663e-11
6.186021e-13	6.042957e-10
6.186021e-13	6.042957e-10
8.838853e-13	6.682144e-10
8.838853e-13	8.019877e-10
8.838853e-13	9.566308e-10
8.838853e-13	9.566308e-10
1.032324e-12	9.566308e-10
1.845335e-12	1.076351e-09
1.768803e-10	6.682144e-10
