# Supplementary material for: scSemiProfiler: Advancing large-scale single-cell studies through semi-profiling with deep generative models and active learning
Source: Nat Commun. 2024 Jul 16;15:5989. doi: 10.1038/s41467-024-50150-1 (PMC11252419; doi:10.1038/s41467-024-50150-1)
Supplement: Supplementary file 4 — Source Data [file 41467_2024_50150_MOESM4_ESM.zip › Source Data/supfigs/figs11/fig_Lymph_prolif_reactome_pval.csv]

real-profiled	semi-profiled
4.197236e-13	2.626616e-12
2.518361e-12	2.626616e-12
1.671092e-08	2.308926e-07
1.671092e-08	2.308926e-07
4.405643e-08	3.066905e-07
4.966433e-08	3.802184e-07
2.10036e-07	5.281448e-07
7.470429e-07	9.743022e-07
8.303525e-07	2.806934e-06
6.455334e-06	3.287217e-06
0.0002034861	3.802184e-07
0.000467108	3.287217e-06
