# Supplementary material for: scSemiProfiler: Advancing large-scale single-cell studies through semi-profiling with deep generative models and active learning
Source: Nat Commun. 2024 Jul 16;15:5989. doi: 10.1038/s41467-024-50150-1 (PMC11252419; doi:10.1038/s41467-024-50150-1)
Supplement: Supplementary file 4 — Source Data [file 41467_2024_50150_MOESM4_ESM.zip › Source Data/supfigs/figs11/fig_MAIT_reactome_pval.csv]

real-profiled	semi-profiled
1.150639e-16	1.088629e-16
1.338403e-15	1.266273e-15
4.356904e-14	4.1221e-14
4.356904e-14	4.1221e-14
4.356904e-14	4.1221e-14
4.893096e-14	4.629396e-14
8.620248e-14	8.155684e-14
8.620248e-14	8.155684e-14
2.537649e-13	2.40089e-13
2.537649e-13	2.40089e-13
