# Supplementary material for: scSemiProfiler: Advancing large-scale single-cell studies through semi-profiling with deep generative models and active learning
Source: Nat Commun. 2024 Jul 16;15:5989. doi: 10.1038/s41467-024-50150-1 (PMC11252419; doi:10.1038/s41467-024-50150-1)
Supplement: Supplementary file 4 — Source Data [file 41467_2024_50150_MOESM4_ESM.zip › Source Data/supfigs/figs11/fig_Mono_prolif_reactome_pval.csv]

real-profiled	semi-profiled
1.581062e-22	7.482791e-24
2.191826e-20	2.27464e-21
3.87906e-19	2.874256e-21
6.9203e-06	6.120716e-06
6.9203e-06	3.71502e-05
1.472892e-05	4.648668e-05
1.569329e-05	7.178374e-05
1.857782e-05	7.991398e-05
3.724511e-05	8.188228e-05
3.724511e-05	8.188228e-05
4.218182e-05	6.120716e-06
0.001918402	7.991398e-05
0.002007018	8.188228e-05
0.002007018	8.188228e-05
