# Supplementary material for: scSemiProfiler: Advancing large-scale single-cell studies through semi-profiling with deep generative models and active learning
Source: Nat Commun. 2024 Jul 16;15:5989. doi: 10.1038/s41467-024-50150-1 (PMC11252419; doi:10.1038/s41467-024-50150-1)
Supplement: Supplementary file 4 — Source Data [file 41467_2024_50150_MOESM4_ESM.zip › Source Data/supfigs/figs11/fig_NK_16hi_reactome_pval.csv]

real-profiled	semi-profiled
1.357251e-17	2.103218e-14
3.522169e-11	7.322312e-12
4.283852e-07	1.345794e-08
3.14654e-06	1.996674e-07
4.527946e-06	4.503237e-07
4.527946e-06	4.7673e-07
3.943966e-05	1.379186e-06
0.0001816934	1.441164e-05
0.0004650161	1.956405e-05
0.0007405712	0.0008844092
0.001629631	1.956405e-05
