# Supplementary material for: scSemiProfiler: Advancing large-scale single-cell studies through semi-profiling with deep generative models and active learning
Source: Nat Commun. 2024 Jul 16;15:5989. doi: 10.1038/s41467-024-50150-1 (PMC11252419; doi:10.1038/s41467-024-50150-1)
Supplement: Supplementary file 4 — Source Data [file 41467_2024_50150_MOESM4_ESM.zip › Source Data/supfigs/figs11/fig_NK_56hi_reactome_pval.csv]

real-profiled	semi-profiled
4.927393e-14	2.667625e-13
7.95173e-12	1.098607e-12
6.192019e-11	1.899327e-12
7.769519e-11	4.359595e-12
4.787921e-10	1.900132e-11
1.180665e-09	4.259696e-11
1.180665e-09	4.259696e-11
1.180665e-09	4.259696e-11
1.312023e-09	4.852059e-11
2.034359e-09	8.074349e-11
2.034359e-09	8.074349e-11
