# Supplementary material for: scSemiProfiler: Advancing large-scale single-cell studies through semi-profiling with deep generative models and active learning
Source: Nat Commun. 2024 Jul 16;15:5989. doi: 10.1038/s41467-024-50150-1 (PMC11252419; doi:10.1038/s41467-024-50150-1)
Supplement: Supplementary file 4 — Source Data [file 41467_2024_50150_MOESM4_ESM.zip › Source Data/supfigs/figs11/fig_pDC_reactome_pval.csv]

real-profiled	semi-profiled
1.72348e-09	1.793278e-09
1.485515e-07	3.20907e-08
1.485515e-07	1.261517e-06
0.0001289402	2.806465e-05
0.0004728981	0.0001073297
0.000734003	0.0002544031
0.003558981	0.0003514641
0.003558981	0.0004924941
0.02730036	0.0005091526
0.02929853	0.00157146
0.1236276	0.0004924941
