# Supplementary material for: scSemiProfiler: Advancing large-scale single-cell studies through semi-profiling with deep generative models and active learning
Source: Nat Commun. 2024 Jul 16;15:5989. doi: 10.1038/s41467-024-50150-1 (PMC11252419; doi:10.1038/s41467-024-50150-1)
Supplement: Supplementary file 4 — Source Data [file 41467_2024_50150_MOESM4_ESM.zip › Source Data/supfigs/figs11/fig_Plasmablast_reactome_pval.csv]

real-profiled	semi-profiled
0.004197684	0.00809434
0.004197684	0.01100792
0.009277013	0.01100792
0.009480766	0.01100792
0.01141731	0.01100792
0.02206547	0.1163961
0.316773	0.3490453
0.316773	0.4991962
0.3469261	0.4991962
0.3469261	0.4991962
0.414209	0.4991962
0.414209	0.4991962
0.414209	0.4991962
