# Supplementary material for: scSemiProfiler: Advancing large-scale single-cell studies through semi-profiling with deep generative models and active learning
Source: Nat Commun. 2024 Jul 16;15:5989. doi: 10.1038/s41467-024-50150-1 (PMC11252419; doi:10.1038/s41467-024-50150-1)
Supplement: Supplementary file 4 — Source Data [file 41467_2024_50150_MOESM4_ESM.zip › Source Data/supfigs/figs11/fig_Platelets_reactome_pval.csv]

real-profiled	semi-profiled
9.338498e-15	1.360893e-16
1.090695e-14	2.215725e-16
2.27995e-13	7.192624e-15
2.990803e-13	9.861592e-15
3.000745e-06	2.952085e-06
6.304981e-05	5.63958e-05
0.0001236234	5.63958e-05
0.0009170187	0.0003034556
0.001259947	0.0008019095
0.001266538	0.001115564
0.01396863	0.0003034556
