# Supplementary material for: scSemiProfiler: Advancing large-scale single-cell studies through semi-profiling with deep generative models and active learning
Source: Nat Commun. 2024 Jul 16;15:5989. doi: 10.1038/s41467-024-50150-1 (PMC11252419; doi:10.1038/s41467-024-50150-1)
Supplement: Supplementary file 4 — Source Data [file 41467_2024_50150_MOESM4_ESM.zip › Source Data/supfigs/figs11/fig_RBC_reactome_pval.csv]

real-profiled	semi-profiled
1.829744e-08	1.681419e-09
3.54472e-08	1.681419e-09
3.54472e-08	1.681419e-09
3.54472e-08	1.681419e-09
3.54472e-08	1.681419e-09
3.54472e-08	1.751709e-09
3.706872e-08	2.489771e-09
4.585911e-08	2.489771e-09
4.585911e-08	5.268788e-09
4.585911e-08	5.268788e-09
9.11671e-08	5.268788e-09
9.11671e-08	5.268788e-09
