# Supplementary material for: scSemiProfiler: Advancing large-scale single-cell studies through semi-profiling with deep generative models and active learning
Source: Nat Commun. 2024 Jul 16;15:5989. doi: 10.1038/s41467-024-50150-1 (PMC11252419; doi:10.1038/s41467-024-50150-1)
Supplement: Supplementary file 4 — Source Data [file 41467_2024_50150_MOESM4_ESM.zip › Source Data/supfigs/figs11/fig_Treg_reactome_pval.csv]

real-profiled	semi-profiled
1.236765e-16	2.740792e-15
1.438583e-15	2.740792e-15
4.683019e-14	4.552573e-14
4.683019e-14	4.552573e-14
4.683019e-14	4.552573e-14
5.259345e-14	5.112845e-14
9.265476e-14	9.007385e-14
9.265476e-14	9.007385e-14
2.727593e-13	2.651616e-13
2.727593e-13	2.651616e-13
