# Supplementary material for: scSemiProfiler: Advancing large-scale single-cell studies through semi-profiling with deep generative models and active learning
Source: Nat Commun. 2024 Jul 16;15:5989. doi: 10.1038/s41467-024-50150-1 (PMC11252419; doi:10.1038/s41467-024-50150-1)
Supplement: Supplementary file 4 — Source Data [file 41467_2024_50150_MOESM4_ESM.zip › Source Data/supfigs/figs12/healthy semi-profiled.csv]

B_cell	CD14	CD16	CD4	CD8	DCs	gdT	HSC	Lymph_prolif	MAIT	Mono_prolif	NK_16hi	NK_56hi	pDC	Plasmablast	Platelets	RBC	Treg
NA	NA	NA	NA	4	NA	NA	NA	NA	2	NA	NA	NA	NA	NA	NA	NA	NA
NA	NA	NA	NA	4	NA	NA	NA	NA	2	NA	NA	NA	NA	NA	NA	NA	NA
NA	NA	1	NA	4	NA	NA	NA	NA	2	NA	NA	NA	NA	NA	NA	NA	NA
NA	NA	NA	NA	4	NA	NA	NA	NA	2	NA	NA	NA	NA	NA	NA	NA	NA
NA	NA	NA	NA	4	NA	NA	NA	NA	2	NA	NA	NA	NA	NA	NA	NA	NA
NA	NA	NA	NA	4	NA	NA	NA	NA	2	NA	NA	NA	NA	NA	NA	NA	NA
NA	NA	NA	NA	4	NA	NA	NA	NA	2	NA	NA	NA	NA	NA	NA	NA	NA
NA	NA	NA	NA	4	NA	NA	NA	NA	2	NA	NA	NA	NA	NA	NA	NA	NA
NA	NA	NA	NA	4	NA	NA	NA	NA	2	NA	NA	NA	NA	NA	NA	NA	NA
NA	NA	NA	NA	4	NA	NA	NA	NA	2	NA	NA	NA	NA	NA	NA	NA	NA
NA	NA	NA	NA	4	NA	NA	NA	NA	2	NA	NA	NA	NA	NA	NA	NA	NA
NA	NA	NA	NA	4	NA	NA	NA	NA	2	NA	NA	NA	NA	NA	NA	NA	NA
NA	NA	NA	NA	4	NA	NA	NA	NA	2	NA	NA	NA	NA	NA	NA	NA	NA
1	1	1	NA	5	1	1	1	1	3	1	1	1	1	1	1	1	1
NA	NA	NA	NA	4	NA	NA	NA	NA	2	NA	NA	NA	NA	NA	NA	NA	NA
1	1	1	NA	5	1	1	1	1	3	1	1	1	1	1	2	1	1
NA	NA	NA	NA	4	NA	NA	NA	NA	2	NA	NA	NA	NA	NA	NA	NA	NA
NA	NA	NA	NA	4	NA	NA	NA	NA	2	NA	NA	NA	NA	NA	NA	NA	NA
