# Supplementary material for: scSemiProfiler: Advancing large-scale single-cell studies through semi-profiling with deep generative models and active learning
Source: Nat Commun. 2024 Jul 16;15:5989. doi: 10.1038/s41467-024-50150-1 (PMC11252419; doi:10.1038/s41467-024-50150-1)
Supplement: Supplementary file 4 — Source Data [file 41467_2024_50150_MOESM4_ESM.zip › Source Data/supfigs/figs13/supfig_covid_real-profiled_paga.csv]

	B_cell	CD4	CD8	CD14	CD16	DCs	HSC	Lymph_prolif	MAIT	Mono_prolif	NK_16hi	NK_56hi	Plasmablast	Platelets	RBC	Treg	gdT	pDC
B_cell	0.0	0.02088524102176757	0.009678769620229608	0.0002571322138401772	0.00047608731782351375	0.022724312198145472	0.5929329803247428	0.013886532858233405	0.008274593071746337	0.00031259326692875027	0.00041538660495445243	0.0032267918101333165	0.06853427084236233	0.01654688963404822	0.2960264043303095	0.05167265995256678	0.006895913452565167	0.16041004983866772
CD4	0.02088524102176757	0.0	1.0	0.0009517549942956563	0.000623523967570847	0.001606951318866017	0.39767436038313964	0.1486363772028276	1.0	0.0014633815738623432	0.02182274183633988	0.10305278636422925	0.009476547382784611	0.5779715626742552	0.3686527461953973	1.0	0.37081915954129596	0.05389699399119877
CD8	0.009678769620229608	1.0	0.0	6.836820122985684e-05	0.00018085422002429293	0.001499813794329783	0.14918878815385186	0.9960484133945551	1.0	0.00039998898023431846	0.5861617123587124	0.4243773114961252	0.0030182814844503633	0.39138853988232714	0.314092089589259	0.955533001345019	1.0	0.026047687083640664
CD14	0.0002571322138401772	0.0009517549942956563	6.836820122985684e-05	0.0	1.0	0.6818180300477736	0.0490802110167282	0.0014221275198651147	0.00010343314354574944	1.0	8.095602579877314e-05	0.00010379963012490374	0.0011067901910092376	0.007682398831800095	0.124581801431364	0.0013351702762334973	0.00010795429050821937	0.08013897150061386
CD16	0.00047608731782351375	0.000623523967570847	0.00018085422002429293	1.0	0.0	0.8051370845738409	0.02332028960179487	0.0005450250327191836	0.0002835810650525251	0.582978823830718	5.116004687601848e-05	8.408218463626645e-05	0.00029293148195860564	0.013205358073677724	0.04131888083375436	0.0018059038397561006	0.0002748354369568529	0.0899497232840325
DCs	0.022724312198145472	0.001606951318866017	0.001499813794329783	0.6818180300477736	0.8051370845738409	0.0	0.40022895244644874	0.07970493616165679	0.0020945021361511297	1.0	0.0009068715003032971	0.004885379589885465	0.005096393798524585	0.015413396527850304	0.23364524302368378	0.007281952557510027	0.001984798716792526	1.0
HSC	0.5929329803247428	0.39767436038313964	0.14918878815385186	0.0490802110167282	0.02332028960179487	0.40022895244644874	0.0	0.3606159783083694	0.13425231094315082	0.9362450105366688	0.0023006432418316504	0.036250343330893754	0.10413511191149785	0.060315011696002514	0.776059300449701	0.5015507486259514	0.09259966290823543	0.8544426073598503
Lymph_prolif	0.013886532858233405	0.1486363772028276	0.9960484133945551	0.0014221275198651147	0.0005450250327191836	0.07970493616165679	0.3606159783083694	0.0	0.4401400712473941	0.12596564643374095	1.0	1.0	0.0608850713281093	0.11840346243987886	0.20372649954189959	1.0	1.0	0.06745768766504642
MAIT	0.008274593071746337	1.0	1.0	0.00010343314354574944	0.0002835810650525251	0.0020945021361511297	0.13425231094315082	0.4401400712473941	0.0	0.0029791352382720444	0.16513538822875345	0.5384666478847465	0.005312628978907141	0.492388343768191	0.364737506754347	1.0	1.0	0.033379259273901354
Mono_prolif	0.00031259326692875027	0.0014633815738623432	0.00039998898023431846	1.0	0.582978823830718	1.0	0.9362450105366688	0.12596564643374095	0.0029791352382720444	0.0	0.00042996579736172806	0.001766635576422575	0.003077365197639324	0.015659566178733025	0.1700344818433165	0.011536880779209653	0.0	0.19616329843793437
NK_16hi	0.00041538660495445243	0.02182274183633988	0.5861617123587124	8.095602579877314e-05	5.116004687601848e-05	0.0009068715003032971	0.0023006432418316504	1.0	0.16513538822875345	0.00042996579736172806	0.0	1.0	0.0011643224486131648	0.13468784908332762	0.21828505552430402	0.021670547692414045	0.9117839935636796	0.02816039058315861
NK_56hi	0.0032267918101333165	0.10305278636422925	0.4243773114961252	0.00010379963012490374	8.408218463626645e-05	0.004885379589885465	0.036250343330893754	1.0	0.5384666478847465	0.001766635576422575	1.0	0.0	0.0018085652182680473	0.1922377780840811	0.2379901644463299	0.08919265026370773	1.0	0.0530239129231601
Plasmablast	0.06853427084236233	0.009476547382784611	0.0030182814844503633	0.0011067901910092376	0.00029293148195860564	0.005096393798524585	0.10413511191149785	0.0608850713281093	0.005312628978907141	0.003077365197639324	0.0011643224486131648	0.0018085652182680473	0.0	0.016269911505932048	0.15941589966045921	0.019760696645935914	0.0038774821139492136	0.17623040392064743
Platelets	0.01654688963404822	0.5779715626742552	0.39138853988232714	0.007682398831800095	0.013205358073677724	0.015413396527850304	0.060315011696002514	0.11840346243987886	0.492388343768191	0.015659566178733025	0.13468784908332762	0.1922377780840811	0.016269911505932048	0.0	0.4763676919719748	0.5672390071620671	0.22803933910980392	0.02151268682215486
RBC	0.2960264043303095	0.3686527461953973	0.314092089589259	0.124581801431364	0.04131888083375436	0.23364524302368378	0.776059300449701	0.20372649954189959	0.364737506754347	0.1700344818433165	0.21828505552430402	0.2379901644463299	0.15941589966045921	0.4763676919719748	0.0	0.3622818634848868	0.26547012358516825	0.14643976436936937
Treg	0.05167265995256678	1.0	0.955533001345019	0.0013351702762334973	0.0018059038397561006	0.007281952557510027	0.5015507486259514	1.0	1.0	0.011536880779209653	0.021670547692414045	0.08919265026370773	0.019760696645935914	0.5672390071620671	0.3622818634848868	0.0	0.35230701337539044	0.0805348866115114
gdT	0.006895913452565167	0.37081915954129596	1.0	0.00010795429050821937	0.0002748354369568529	0.001984798716792526	0.09259966290823543	1.0	1.0	0.0	0.9117839935636796	1.0	0.0038774821139492136	0.22803933910980392	0.26547012358516825	0.35230701337539044	0.0	0.03895051963117319
pDC	0.16041004983866772	0.05389699399119877	0.026047687083640664	0.08013897150061386	0.0899497232840325	1.0	0.8544426073598503	0.06745768766504642	0.033379259273901354	0.19616329843793437	0.02816039058315861	0.0530239129231601	0.17623040392064743	0.02151268682215486	0.14643976436936937	0.0805348866115114	0.03895051963117319	0.0
