# Supplementary material for: scSemiProfiler: Advancing large-scale single-cell studies through semi-profiling with deep generative models and active learning
Source: Nat Commun. 2024 Jul 16;15:5989. doi: 10.1038/s41467-024-50150-1 (PMC11252419; doi:10.1038/s41467-024-50150-1)
Supplement: Supplementary file 4 — Source Data [file 41467_2024_50150_MOESM4_ESM.zip › Source Data/supfigs/figs13/supfig_covid_semi-profiled_paga.csv]

	B_cell	CD4	CD8	CD14	CD16	DCs	HSC	Lymph_prolif	MAIT	Mono_prolif	NK_16hi	NK_56hi	Plasmablast	Platelets	RBC	Treg	gdT	pDC
B_cell	0.0	0.03604377470708406	0.035578375578879086	0.0009489674205007041	0.0006688806072437029	0.02783622869046839	1.0	0.010963856807143653	0.0137847799468554	0.045616385743834045	0.0013831531537636644	0.007615403763236386	0.12400648331569328	0.024883666901574758	0.28001989108159175	0.13205294403805035	0.007392157981316746	0.16776818801698865
CD4	0.03604377470708406	0.0	1.0	0.00520181848648725	0.003149852810302007	0.01370477859394426	0.35411458113214606	0.0550863131517338	0.8448891608430623	0.30316223731656156	0.010910737365096823	0.08138170808358089	0.01230291130090117	0.2684362046162526	0.48949678715791606	1.0	0.18447440578523533	0.04413630520963069
CD8	0.035578375578879086	1.0	0.0	0.001902786802880225	0.0010800258550451216	0.006104895915876855	0.3613293911164066	0.7390730955968967	1.0	0.28914671969541655	0.3631490803260932	0.2679027889996044	0.005540672650205112	0.1880041368034317	0.3676568872271888	1.0	1.0	0.032722744363654264
CD14	0.0009489674205007041	0.00520181848648725	0.001902786802880225	0.0	0.8407475981234059	0.5915251326020189	0.2049240755561963	0.0024360425988622977	0.002709469051385659	1.0	0.0007464293777921753	0.0030727016447575466	0.006204859789763402	0.013437837791023801	0.08588392982066936	0.010360386933126069	0.0008162916988969717	0.08348348924091767
CD16	0.0006688806072437029	0.003149852810302007	0.0010800258550451216	0.8407475981234059	0.0	0.4969774922587792	0.04371327695241831	0.006734142004167274	0.0013993927248696456	0.33937775118478236	0.001067818665516053	0.0075087164203096355	0.00017803370057198486	0.031188755330887462	0.020216277955650404	0.007863867430236749	0.00105048068524875	0.03545289736410796
DCs	0.02783622869046839	0.01370477859394426	0.006104895915876855	0.5915251326020189	0.4969774922587792	0.0	1.0	0.06766021116039482	0.018008704033181434	0.8623836987724904	0.0033431041851595894	0.034091824105353316	0.0010777685141690231	0.028421197602788318	0.11825865018805834	0.042316226590452206	0.003608130350638372	1.0
HSC	1.0	0.35411458113214606	0.3613293911164066	0.2049240755561963	0.04371327695241831	1.0	0.0	0.36777400642182345	0.31308139396130963	0.7083353475650629	0.012015717604215053	0.19327278695460653	0.27503670793218166	0.0842200613019831	0.8205629362315324	0.5721385369171967	0.21459835120780849	0.9472453317366093
Lymph_prolif	0.010963856807143653	0.0550863131517338	0.7390730955968967	0.0024360425988622977	0.006734142004167274	0.06766021116039482	0.36777400642182345	0.0	0.41773997429459336	0.5673781442178738	1.0	1.0	0.06396023125348857	0.08669793521393356	0.1229134254062526	1.0	0.9709444403274585	0.11640944151614682
MAIT	0.0137847799468554	0.8448891608430623	1.0	0.002709469051385659	0.0013993927248696456	0.018008704033181434	0.31308139396130963	0.41773997429459336	0.0	0.23472614925015414	0.25131601229532397	0.76026066274985	0.005659612736350553	0.20214538081428032	0.6289348650232595	0.801020197309304	1.0	0.04797532357573053
Mono_prolif	0.045616385743834045	0.30316223731656156	0.28914671969541655	1.0	0.33937775118478236	0.8623836987724904	0.7083353475650629	0.5673781442178738	0.23472614925015414	0.0	0.23191143031384975	0.2829317808030679	0.06625276387924796	0.3246492726118578	0.5979743811067542	0.7311479408642924	0.3105194176979492	0.5543404343462176
NK_16hi	0.0013831531537636644	0.010910737365096823	0.3631490803260932	0.0007464293777921753	0.001067818665516053	0.0033431041851595894	0.012015717604215053	1.0	0.25131601229532397	0.23191143031384975	0.0	1.0	0.004300740568526807	0.09445131987836988	0.2305267788359131	0.019691942483699806	1.0	0.03217955473161459
NK_56hi	0.007615403763236386	0.08138170808358089	0.2679027889996044	0.0030727016447575466	0.0075087164203096355	0.034091824105353316	0.19327278695460653	1.0	0.76026066274985	0.2829317808030679	1.0	0.0	0.003936487566512057	0.11304165419293903	0.3584961826553596	0.09900570973267529	1.0	0.051595056696971696
Plasmablast	0.12400648331569328	0.01230291130090117	0.005540672650205112	0.006204859789763402	0.00017803370057198486	0.0010777685141690231	0.27503670793218166	0.06396023125348857	0.005659612736350553	0.06625276387924796	0.004300740568526807	0.003936487566512057	0.0	0.012054613311468317	0.10190179889534494	0.1351991456504581	0.003534238597575316	1.0
Platelets	0.024883666901574758	0.2684362046162526	0.1880041368034317	0.013437837791023801	0.031188755330887462	0.028421197602788318	0.0842200613019831	0.08669793521393356	0.20214538081428032	0.3246492726118578	0.09445131987836988	0.11304165419293903	0.012054613311468317	0.0	0.3183270170905992	0.28682184528166677	0.10189579264421576	0.04185045987843055
RBC	0.28001989108159175	0.48949678715791606	0.3676568872271888	0.08588392982066936	0.020216277955650404	0.11825865018805834	0.8205629362315324	0.1229134254062526	0.6289348650232595	0.5979743811067542	0.2305267788359131	0.3584961826553596	0.10190179889534494	0.3183270170905992	0.0	0.4670978589816291	0.14960707562316594	0.13196653964777333
Treg	0.13205294403805035	1.0	1.0	0.010360386933126069	0.007863867430236749	0.042316226590452206	0.5721385369171967	1.0	0.801020197309304	0.7311479408642924	0.019691942483699806	0.09900570973267529	0.1351991456504581	0.28682184528166677	0.4670978589816291	0.0	0.17357279532590436	0.1263411717115046
gdT	0.007392157981316746	0.18447440578523533	1.0	0.0008162916988969717	0.00105048068524875	0.003608130350638372	0.21459835120780849	0.9709444403274585	1.0	0.3105194176979492	1.0	1.0	0.003534238597575316	0.10189579264421576	0.14960707562316594	0.17357279532590436	0.0	0.039664788244625264
pDC	0.16776818801698865	0.04413630520963069	0.032722744363654264	0.08348348924091767	0.03545289736410796	1.0	0.9472453317366093	0.11640944151614682	0.04797532357573053	0.5543404343462176	0.03217955473161459	0.051595056696971696	1.0	0.04185045987843055	0.13196653964777333	0.1263411717115046	0.039664788244625264	0.0
