# Supplementary material for: scSemiProfiler: Advancing large-scale single-cell studies through semi-profiling with deep generative models and active learning
Source: Nat Commun. 2024 Jul 16;15:5989. doi: 10.1038/s41467-024-50150-1 (PMC11252419; doi:10.1038/s41467-024-50150-1)
Supplement: Supplementary file 4 — Source Data [file 41467_2024_50150_MOESM4_ESM.zip › Source Data/supfigs/figs29/supfig_cancer_all_celltype_proportions.csv]

Cell types	colorectal cancer ground truth CRC-JSC-S03-GIS-N-US-1	colorectal cancer semi-profiled CRC-JSC-S03-GIS-N-US-1	colorectal cancer ground truth CRC-JSC-S03-GIS-N-US-2	colorectal cancer semi-profiled CRC-JSC-S03-GIS-N-US-2	colorectal cancer ground truth CRC-JSC-S04-GIS-T-US-1	colorectal cancer semi-profiled CRC-JSC-S04-GIS-T-US-1	colorectal cancer ground truth CRC-JSC-S04-GIS-T-US-2	colorectal cancer semi-profiled CRC-JSC-S04-GIS-T-US-2	colorectal cancer ground truth CRC-JSC-S05-GIS-T-US-1	colorectal cancer semi-profiled CRC-JSC-S05-GIS-T-US-1	colorectal cancer ground truth CRC-JSC-S06-GIS-T-US-1	colorectal cancer semi-profiled CRC-JSC-S06-GIS-T-US-1	colorectal cancer ground truth CRC-JSC-S06-GIS-T-US-2	colorectal cancer semi-profiled CRC-JSC-S06-GIS-T-US-2	colorectal cancer ground truth CRC-JSC-S10-GIS-T-US-1	colorectal cancer semi-profiled CRC-JSC-S10-GIS-T-US-1	colorectal cancer ground truth CRC-JSC-S10-GIS-T-US-2	colorectal cancer semi-profiled CRC-JSC-S10-GIS-T-US-2	colorectal cancer ground truth CRC-JSC-S15-GIS-N-US-1	colorectal cancer semi-profiled CRC-JSC-S15-GIS-N-US-1	colorectal cancer ground truth CRC-JSC-S15-GIS-N-US-2	colorectal cancer semi-profiled CRC-JSC-S15-GIS-N-US-2	colorectal cancer ground truth EXT001	colorectal cancer semi-profiled EXT001	colorectal cancer ground truth EXT002	colorectal cancer semi-profiled EXT002	colorectal cancer ground truth EXT003	colorectal cancer semi-profiled EXT003	colorectal cancer ground truth EXT009	colorectal cancer semi-profiled EXT009	colorectal cancer ground truth EXT010	colorectal cancer semi-profiled EXT010	colorectal cancer ground truth EXT011	colorectal cancer semi-profiled EXT011	colorectal cancer ground truth EXT012	colorectal cancer semi-profiled EXT012	colorectal cancer ground truth EXT016	colorectal cancer semi-profiled EXT016	colorectal cancer ground truth EXT017	colorectal cancer semi-profiled EXT017	colorectal cancer ground truth EXT029	colorectal cancer semi-profiled EXT029	colorectal cancer ground truth EXT048	colorectal cancer semi-profiled EXT048	colorectal cancer ground truth EXT049	colorectal cancer semi-profiled EXT049	colorectal cancer ground truth EXT051	colorectal cancer semi-profiled EXT051	colorectal cancer ground truth EXT093
B	0.020854526958290945	0.009615384615384616	0.025490196078431372	0.009615384615384616	0.03371428571428572	0.03371428571428572	0.034526854219948847	0.03371428571428572	0.002749770852428964	0.010810810810810811	0.013342696629213483	0.016216216216216217	0.011259676284306826	0.016216216216216217	0.017928286852589643	0.01776061776061776	0.01776061776061776	0.01776061776061776	0.009615384615384616	0.009615384615384616	0.02040816326530612	0.009615384615384616	0.0015267175572519084	0.0015267175572519084	0.0007087172218284905	0.0007633587786259542	0.0	0.04924543288324067	0.14390065741417093	0.18030182684670373	0.18030182684670373	0.18030182684670373	0.00870253164556962	0.06751389992057188	0.0008305647840531562	0.0053435114503816794	0.017482517482517484	0.01776061776061776	0.037648612945838836	0.012213740458015267	0.0	0.03785488958990536	0.04875962360992301	0.062461726883037354	0.009142053445850914	0.009142053445850914	0.33069082672706684	0.33069082672706684	0.015033947623666343
Endothelial	0.042726347914547304	0.01304945054945055	0.0446078431372549	0.01510989010989011	0.14742857142857144	0.14742857142857144	0.13427109974424553	0.14685714285714285	0.021998166819431713	0.040154440154440155	0.0	0.047104247104247106	0.06896551724137931	0.05945945945945946	0.0398406374501992	0.040926640926640924	0.040926640926640924	0.040926640926640924	0.01098901098901099	0.01098901098901099	0.019749835418038184	0.010302197802197802	0.0648854961832061	0.0648854961832061	0.058823529411764705	0.06564885496183206	0.03188602442333786	0.08895949166004766	0.08692476260043827	0.09054805401111994	0.09213661636219221	0.09213661636219221	0.023734177215189875	0.08339952343129468	0.061461794019933555	0.042748091603053436	0.037587412587412584	0.040926640926640924	0.07793923381770146	0.06412213740458016	0.11834319526627218	0.05993690851735016	0.01710863986313088	0.003061849357011635	0.01617440225035162	0.01617440225035162	0.0	0.0	0.029582929194956354
Entericglial	0.07070193285859613	0.014423076923076924	0.060294117647058824	0.014423076923076924	0.001142857142857143	0.001142857142857143	0.0006393861892583121	0.0005714285714285715	0.0	0.0015444015444015444	0.0035112359550561797	0.0015444015444015444	0.003518648838845883	0.0015444015444015444	0.00199203187250996	0.0015444015444015444	0.0015444015444015444	0.0015444015444015444	0.014423076923076924	0.014423076923076924	0.012508229098090849	0.014423076923076924	0.0022900763358778627	0.0022900763358778627	0.0007087172218284905	0.0022900763358778627	0.013568521031207599	0.0007942811755361397	0.003652300949598247	0.007148530579825258	0.007148530579825258	0.007148530579825258	0.022943037974683545	0.006354249404289118	0.0	0.0	0.0017482517482517483	0.0015444015444015444	0.008586525759577279	0.0015267175572519084	0.014792899408284023	0.014195583596214511	0.0	0.0	0.0	0.0	0.0	0.0	0.011639185257032008
Epithelial	0.008138351983723296	0.0013736263736263737	0.0024509803921568627	0.0006868131868131869	0.026285714285714287	0.026285714285714287	0.01918158567774936	0.026285714285714287	0.615948670944088	0.5057915057915058	0.1404494382022472	0.3142857142857143	0.07881773399014778	0.29806949806949806	0.34926958831341304	0.3166023166023166	0.3166023166023166	0.3166023166023166	0.0013736263736263737	0.0013736263736263737	0.0019749835418038184	0.0013736263736263737	0.3114503816793893	0.3114503816793893	0.47058823529411764	0.3145038167938931	0.042740841248303935	0.04765687053216839	0.06501095690284879	0.054011119936457505	0.054011119936457505	0.054011119936457505	0.13132911392405064	0.05480540111199365	0.3554817275747508	0.31221374045801525	0.2674825174825175	0.31583011583011583	0.12549537648612946	0.30305343511450383	0.1203155818540434	0.0638801261829653	0.1377245508982036	0.04102878138395591	0.40436005625879046	0.40436005625879046	0.0	0.0	0.0024248302618816685
Fibroblast	0.28382502543234994	0.28777472527472525	0.2754901960784314	0.2809065934065934	0.1777142857142857	0.1777142857142857	0.19053708439897699	0.17314285714285715	0.051329055912007336	0.1667953667953668	0.1446629213483146	0.16988416988416988	0.16959887403237156	0.17065637065637065	0.16334661354581673	0.17065637065637065	0.17065637065637065	0.17065637065637065	0.2651098901098901	0.2651098901098901	0.24621461487820934	0.2651098901098901	0.2480916030534351	0.2480916030534351	0.08008504606661943	0.2435114503816794	0.4355495251017639	0.22081016679904686	0.10299488677867057	0.20254169976171565	0.2017474185861795	0.2017474185861795	0.33069620253164556	0.221604447974583	0.42857142857142855	0.2717557251908397	0.11101398601398602	0.1691119691119691	0.2120211360634082	0.24885496183206107	0.27317554240631164	0.1640378548895899	0.02737382378100941	0.006736068585425597	0.007032348804500703	0.007032348804500703	0.0	0.0	0.14064015518913675
Mast	0.011190233977619531	0.006181318681318681	0.018627450980392157	0.006181318681318681	0.012	0.012	0.005754475703324808	0.010857142857142857	0.00458295142071494	0.0015444015444015444	0.007724719101123595	0.0023166023166023165	0.0063335679099225895	0.0023166023166023165	0.005312084993359893	0.0023166023166023165	0.0023166023166023165	0.0023166023166023165	0.006181318681318681	0.006181318681318681	0.003949967083607637	0.006181318681318681	0.0022900763358778627	0.0022900763358778627	0.0007087172218284905	0.0022900763358778627	0.0020352781546811396	0.0	0.008035062089116142	0.007942811755361398	0.007942811755361398	0.007942811755361398	0.0	0.0007942811755361397	0.01079734219269103	0.0022900763358778627	0.022727272727272728	0.0023166023166023165	0.0178335535006605	0.0015267175572519084	0.0	0.005520504731861199	0.000855431993156544	0.003674219228413962	0.0007032348804500703	0.0007032348804500703	0.0	0.0	0.0038797284190106693
McDC	0.061037639877924724	0.012362637362637362	0.061764705882352944	0.01098901098901099	0.10457142857142857	0.10457142857142857	0.08056265984654731	0.10457142857142857	0.13290559120073328	0.17915057915057914	0.3441011235955056	0.2193050193050193	0.33286418015482055	0.27722007722007724	0.10690571049136786	0.0972972972972973	0.0972972972972973	0.0972972972972973	0.010302197802197802	0.010302197802197802	0.007899934167215274	0.01098901098901099	0.2083969465648855	0.2083969465648855	0.21899362154500354	0.2083969465648855	0.15943012211668928	0.27005559968228754	0.1110299488677867	0.08975377283558379	0.09054805401111994	0.09054805401111994	0.15822784810126583	0.27720413026211277	0.09717607973421927	0.2954198473282443	0.15034965034965034	0.0972972972972973	0.17899603698811095	0.21374045801526717	0.03155818540433925	0.0528391167192429	0.1941830624465355	0.2516840171463564	0.2348804500703235	0.2348804500703235	0.0	0.0	0.02424830261881668
Neutrophils	0.0	0.0	0.0	0.0	0.0	0.0	0.0	0.0	0.0	0.0007722007722007722	0.0007022471910112359	0.0007722007722007722	0.0	0.0007722007722007722	0.0	0.0015444015444015444	0.0015444015444015444	0.0015444015444015444	0.0	0.0	0.0	0.0	0.0	0.0	0.0	0.0	0.0	0.0	0.0	0.0	0.0	0.0	0.0	0.0	0.0	0.0	0.0	0.0023166023166023165	0.0	0.0	0.0	0.0	0.0025662959794696323	0.000612369871402327	0.0007032348804500703	0.0007032348804500703	0.0	0.0	0.0
PlasmaB	0.37945066124109866	0.5611263736263736	0.3779411764705882	0.5508241758241759	0.224	0.224	0.26342710997442453	0.23142857142857143	0.05041246562786435	0.009266409266409266	0.06179775280898876	0.1250965250965251	0.04926108374384237	0.050965250965250966	0.24900398406374502	0.2694980694980695	0.2694980694980695	0.2694980694980695	0.6146978021978022	0.6146978021978022	0.6135615536537196	0.6146978021978022	0.008396946564885497	0.008396946564885497	0.003543586109142452	0.008396946564885497	0.21641791044776118	0.11040508339952343	0.04382761139517896	0.05480540111199365	0.054011119936457505	0.054011119936457505	0.2721518987341772	0.11517077045274027	0.02823920265780731	0.012977099236641221	0.3312937062937063	0.27104247104247103	0.14597093791281374	0.03206106870229008	0.43984220907297833	0.3911671924290221	0.03165098374679213	0.015921616656460504	0.02461322081575246	0.02461322081575246	0.0033975084937712344	0.0033975084937712344	0.41416100872938894
T_NK	0.12207527975584945	0.09409340659340659	0.13333333333333333	0.11126373626373626	0.27314285714285713	0.27314285714285713	0.2710997442455243	0.2725714285714286	0.12007332722273144	0.08416988416988418	0.28370786516853935	0.10347490347490347	0.27938071780436313	0.12277992277992278	0.06640106241699867	0.08185328185328185	0.08185328185328185	0.08185328185328185	0.0673076923076923	0.0673076923076923	0.07373271889400922	0.0673076923076923	0.150381679389313	0.150381679389313	0.16158752657689582	0.15190839694656488	0.09701492537313433	0.21207307386814933	0.42951059167275385	0.30818109610802225	0.3073868149324861	0.3073868149324861	0.05221518987341772	0.17315329626687848	0.016611295681063124	0.05725190839694656	0.05856643356643357	0.08185328185328185	0.19220607661822986	0.12290076335877863	0.0019723865877712033	0.20977917981072555	0.5397775876817793	0.6135946111451317	0.3009845288326301	0.3009845288326301	0.665911664779162	0.665911664779162	0.3583899127061106
pDC	0.0	0.0	0.0	0.0	0.0	0.0	0.0	0.0	0.0	0.0	0.0	0.0	0.0	0.0	0.0	0.0	0.0	0.0	0.0	0.0	0.0	0.0	0.0022900763358778627	0.0022900763358778627	0.004252303330970942	0.0022900763358778627	0.0013568521031207597	0.0	0.005113221329437546	0.004765687053216839	0.004765687053216839	0.004765687053216839	0.0	0.0	0.0008305647840531562	0.0	0.0017482517482517483	0.0	0.0033025099075297227	0.0	0.0	0.0007886435331230284	0.0	0.001224739742804654	0.0014064697609001407	0.0014064697609001407	0.0	0.0	0.0
[truncated: 175 more columns]
