# Supplementary material for: scSemiProfiler: Advancing large-scale single-cell studies through semi-profiling with deep generative models and active learning
Source: Nat Commun. 2024 Jul 16;15:5989. doi: 10.1038/s41467-024-50150-1 (PMC11252419; doi:10.1038/s41467-024-50150-1)
Supplement: Supplementary file 4 — Source Data [file 41467_2024_50150_MOESM4_ESM.zip › Source Data/supfigs/figs31/fig_B_go_pval.csv]

real-profiled	semi-profiled
3.115772e-07	1.595725e-05
1.551847e-05	5.294534e-05
2.51921e-05	0.0002740421
2.51921e-05	0.0006252315
2.51921e-05	0.0008215186
0.0007291865	0.002686932
0.002434184	0.002686932
0.002434184	0.003008905
0.002769138	0.004334205
0.004038691	0.006684184
