# Supplementary material for: scSemiProfiler: Advancing large-scale single-cell studies through semi-profiling with deep generative models and active learning
Source: Nat Commun. 2024 Jul 16;15:5989. doi: 10.1038/s41467-024-50150-1 (PMC11252419; doi:10.1038/s41467-024-50150-1)
Supplement: Supplementary file 4 — Source Data [file 41467_2024_50150_MOESM4_ESM.zip › Source Data/supfigs/figs31/fig_Endothelial_go_pval.csv]

real-profiled	semi-profiled
7.057925e-09	7.126397e-09
1.249467e-08	1.261589e-08
3.500335e-08	3.534293e-08
1.113324e-06	1.014101e-07
2.371534e-05	3.422198e-07
2.600426e-05	8.228796e-07
2.600426e-05	8.940763e-07
3.500223e-05	1.740476e-06
3.772718e-05	1.740476e-06
7.593389e-05	6.075417e-06
0.0001806592	6.075417e-06
