# Supplementary material for: scSemiProfiler: Advancing large-scale single-cell studies through semi-profiling with deep generative models and active learning
Source: Nat Commun. 2024 Jul 16;15:5989. doi: 10.1038/s41467-024-50150-1 (PMC11252419; doi:10.1038/s41467-024-50150-1)
Supplement: Supplementary file 4 — Source Data [file 41467_2024_50150_MOESM4_ESM.zip › Source Data/supfigs/figs31/fig_Entericglial_go_pval.csv]

real-profiled	semi-profiled
0.0001661251	3.526971e-05
0.0001818819	8.503458e-05
0.0007315992	0.0009019693
0.0007315992	0.0009019693
0.000859023	0.0009019693
0.00255818	0.001967867
0.008549026	0.002244785
0.008774054	0.002647801
0.009659329	0.005983305
0.01385488	0.005983305
0.02563969	0.0009019693
0.04208697	0.001967867
0.0261557	0.005983305
