# Supplementary material for: scSemiProfiler: Advancing large-scale single-cell studies through semi-profiling with deep generative models and active learning
Source: Nat Commun. 2024 Jul 16;15:5989. doi: 10.1038/s41467-024-50150-1 (PMC11252419; doi:10.1038/s41467-024-50150-1)
Supplement: Supplementary file 4 — Source Data [file 41467_2024_50150_MOESM4_ESM.zip › Source Data/supfigs/figs31/fig_Fibroblast_go_pval.csv]

real-profiled	semi-profiled
3.548025e-22	2.151467e-19
1.890778e-17	1.117843e-14
1.890778e-17	1.117843e-14
4.87288e-09	5.080814e-09
4.87288e-09	5.080814e-09
8.830488e-08	7.210187e-06
6.915108e-06	7.210187e-06
1.094978e-05	0.0001661339
1.13681e-05	0.0002555088
2.03719e-05	0.0002954159
0.0004803316	0.0001661339
