# Supplementary material for: scSemiProfiler: Advancing large-scale single-cell studies through semi-profiling with deep generative models and active learning
Source: Nat Commun. 2024 Jul 16;15:5989. doi: 10.1038/s41467-024-50150-1 (PMC11252419; doi:10.1038/s41467-024-50150-1)
Supplement: Supplementary file 4 — Source Data [file 41467_2024_50150_MOESM4_ESM.zip › Source Data/supfigs/figs31/fig_Mast_go_pval.csv]

real-profiled	semi-profiled
0.0003653894	8.19665e-05
0.0003653894	8.19665e-05
0.0003653894	0.0003422918
0.0007917679	0.0008001655
0.001104452	0.001116166
0.002117647	0.002140107
0.002379292	0.002404527
0.002379292	0.002404527
0.002379292	0.002404527
0.002379292	0.002404527
