# Supplementary material for: scSemiProfiler: Advancing large-scale single-cell studies through semi-profiling with deep generative models and active learning
Source: Nat Commun. 2024 Jul 16;15:5989. doi: 10.1038/s41467-024-50150-1 (PMC11252419; doi:10.1038/s41467-024-50150-1)
Supplement: Supplementary file 4 — Source Data [file 41467_2024_50150_MOESM4_ESM.zip › Source Data/supfigs/figs31/fig_McDC_go_pval.csv]

real-profiled	semi-profiled
2.433027e-12	4.331387e-14
2.610311e-12	6.055024e-14
8.463393e-10	2.252651e-11
8.463393e-10	2.744532e-11
8.463393e-10	4.055767e-11
1.224968e-09	6.393187e-11
3.318904e-09	7.747934e-11
4.154166e-07	5.41521e-09
1.074532e-06	1.451218e-08
1.61473e-06	3.463122e-08
1.61473e-06	1.451218e-08
1.800907e-06	3.463122e-08
