# Supplementary material for: scSemiProfiler: Advancing large-scale single-cell studies through semi-profiling with deep generative models and active learning
Source: Nat Commun. 2024 Jul 16;15:5989. doi: 10.1038/s41467-024-50150-1 (PMC11252419; doi:10.1038/s41467-024-50150-1)
Supplement: Supplementary file 4 — Source Data [file 41467_2024_50150_MOESM4_ESM.zip › Source Data/supfigs/figs31/fig_Neutrophils_go_pval.csv]

real-profiled	semi-profiled
8.718033e-18	2.1703e-16
1.614247e-15	1.30752e-12
6.900794e-14	3.323405e-12
6.071035e-10	9.887936e-12
7.513841e-10	1.208625e-11
1.087532e-09	1.636151e-11
2.94654e-09	2.590546e-11
5.311738e-09	5.65622e-11
8.492553e-09	1.72477e-10
3.070298e-08	1.08378e-09
4.451852e-08	9.887936e-12
5.031946e-07	1.72477e-10
3.634983e-08	1.08378e-09
