# Supplementary material for: scSemiProfiler: Advancing large-scale single-cell studies through semi-profiling with deep generative models and active learning
Source: Nat Commun. 2024 Jul 16;15:5989. doi: 10.1038/s41467-024-50150-1 (PMC11252419; doi:10.1038/s41467-024-50150-1)
Supplement: Supplementary file 4 — Source Data [file 41467_2024_50150_MOESM4_ESM.zip › Source Data/supfigs/figs31/fig_T_NK_go_pval.csv]

real-profiled	semi-profiled
0.0001436564	2.014174e-05
0.0005979111	0.0006142782
0.0005979111	0.0006142782
0.0005979111	0.0006142782
0.0008576997	0.0008811782
0.001299412	0.001001237
0.001842852	0.001001237
0.001842852	0.001001237
0.001842852	0.001197123
0.003166193	0.001197123
0.02503488	0.001001237
0.02503488	0.001001237
0.0268957	0.001197123
0.0268957	0.001197123
