# Supplementary material for: scSemiProfiler: Advancing large-scale single-cell studies through semi-profiling with deep generative models and active learning
Source: Nat Commun. 2024 Jul 16;15:5989. doi: 10.1038/s41467-024-50150-1 (PMC11252419; doi:10.1038/s41467-024-50150-1)
Supplement: Supplementary file 4 — Source Data [file 41467_2024_50150_MOESM4_ESM.zip › Source Data/supfigs/figs32/fig_B_reactome_pval.csv]

real-profiled	semi-profiled
6.723387e-08	6.392482e-08
1.00304e-05	0.0001364262
1.00304e-05	0.000175766
0.0001386484	0.0002549253
0.0002144971	0.0008727144
0.001240573	0.001179516
0.003827303	0.003638934
0.003827303	0.003638934
0.004040166	0.01479591
0.004040166	0.01479591
0.01117928	0.01479591
0.01196997	0.01479591
