# Supplementary material for: scSemiProfiler: Advancing large-scale single-cell studies through semi-profiling with deep generative models and active learning
Source: Nat Commun. 2024 Jul 16;15:5989. doi: 10.1038/s41467-024-50150-1 (PMC11252419; doi:10.1038/s41467-024-50150-1)
Supplement: Supplementary file 4 — Source Data [file 41467_2024_50150_MOESM4_ESM.zip › Source Data/supfigs/figs32/fig_Endothelial_reactome_pval.csv]

real-profiled	semi-profiled
8.370244e-06	8.123176e-07
2.983035e-05	3.034615e-05
0.0001107184	0.0001126329
0.000450186	0.0004579702
0.00264058	0.001360448
0.00264058	0.002285189
0.00264058	0.002686238
0.00264058	0.002686238
0.03357677	0.006288718
0.05127914	0.006679171
0.11888	0.006288718
0.06251401	0.006679171
