# Supplementary material for: scSemiProfiler: Advancing large-scale single-cell studies through semi-profiling with deep generative models and active learning
Source: Nat Commun. 2024 Jul 16;15:5989. doi: 10.1038/s41467-024-50150-1 (PMC11252419; doi:10.1038/s41467-024-50150-1)
Supplement: Supplementary file 4 — Source Data [file 41467_2024_50150_MOESM4_ESM.zip › Source Data/supfigs/figs32/fig_Entericglial_reactome_pval.csv]

real-profiled	semi-profiled
0.0001003358	5.276015e-05
0.0007517841	5.276015e-05
0.00147633	0.0002731794
0.002547316	0.001068575
0.009167094	0.001068575
0.02210995	0.002980761
0.02403264	0.006886267
0.02667888	0.008202137
0.04117353	0.01264156
0.05391541	0.01395145
0.07075348	0.008202137
0.07075348	0.01264156
