# Supplementary material for: scSemiProfiler: Advancing large-scale single-cell studies through semi-profiling with deep generative models and active learning
Source: Nat Commun. 2024 Jul 16;15:5989. doi: 10.1038/s41467-024-50150-1 (PMC11252419; doi:10.1038/s41467-024-50150-1)
Supplement: Supplementary file 4 — Source Data [file 41467_2024_50150_MOESM4_ESM.zip › Source Data/supfigs/figs32/fig_Epithelial_reactome_pval.csv]

real-profiled	semi-profiled
1.693371e-06	1.697887e-06
1.693371e-06	1.697887e-06
4.097433e-05	4.10836e-05
9.585274e-05	9.610835e-05
0.0002414087	0.0002390786
0.0007933372	0.0002390786
0.001139737	0.0006449144
0.001139737	0.0006449144
0.003326151	0.001015801
0.003326151	0.002710466
0.0059264	0.0006449144
