# Supplementary material for: scSemiProfiler: Advancing large-scale single-cell studies through semi-profiling with deep generative models and active learning
Source: Nat Commun. 2024 Jul 16;15:5989. doi: 10.1038/s41467-024-50150-1 (PMC11252419; doi:10.1038/s41467-024-50150-1)
Supplement: Supplementary file 4 — Source Data [file 41467_2024_50150_MOESM4_ESM.zip › Source Data/supfigs/figs32/fig_Fibroblast_reactome_pval.csv]

real-profiled	semi-profiled
5.583509e-26	1.055981e-21
2.313156e-09	1.179455e-07
4.486902e-07	4.271037e-07
7.658211e-07	7.289775e-07
9.460707e-07	9.005553e-07
1.866694e-06	1.983376e-06
1.866694e-06	3.215573e-06
2.955831e-06	1.372591e-05
1.281746e-05	1.845947e-05
1.74532e-05	4.481427e-05
