# Supplementary material for: scSemiProfiler: Advancing large-scale single-cell studies through semi-profiling with deep generative models and active learning
Source: Nat Commun. 2024 Jul 16;15:5989. doi: 10.1038/s41467-024-50150-1 (PMC11252419; doi:10.1038/s41467-024-50150-1)
Supplement: Supplementary file 4 — Source Data [file 41467_2024_50150_MOESM4_ESM.zip › Source Data/supfigs/figs32/fig_Mast_reactome_pval.csv]

real-profiled	semi-profiled
0.000102047	2.549919e-05
0.000102047	0.0001086385
0.0001072549	0.0001141828
0.0001391835	0.0001185391
0.0001432723	0.0001185391
0.0001432723	0.0001186319
0.0001432723	0.0001186319
0.0005364627	0.0001186319
0.0006855614	0.0001186319
0.0006855614	0.0001310578
0.002408098	0.0001310578
