# Supplementary material for: scSemiProfiler: Advancing large-scale single-cell studies through semi-profiling with deep generative models and active learning
Source: Nat Commun. 2024 Jul 16;15:5989. doi: 10.1038/s41467-024-50150-1 (PMC11252419; doi:10.1038/s41467-024-50150-1)
Supplement: Supplementary file 4 — Source Data [file 41467_2024_50150_MOESM4_ESM.zip › Source Data/supfigs/figs32/fig_McDC_reactome_pval.csv]

real-profiled	semi-profiled
7.984202e-15	1.920249e-17
3.481386e-12	3.337036e-12
4.332479e-09	5.240851e-10
8.89757e-08	1.510377e-08
5.15497e-07	1.510377e-08
7.742846e-07	5.685764e-08
2.085844e-05	1.999358e-05
0.0003255123	0.0003120155
0.002620941	0.001554435
0.005879549	0.007885707
0.008722817	0.001554435
0.006855682	0.007885707
