# Supplementary material for: scSemiProfiler: Advancing large-scale single-cell studies through semi-profiling with deep generative models and active learning
Source: Nat Commun. 2024 Jul 16;15:5989. doi: 10.1038/s41467-024-50150-1 (PMC11252419; doi:10.1038/s41467-024-50150-1)
Supplement: Supplementary file 4 — Source Data [file 41467_2024_50150_MOESM4_ESM.zip › Source Data/supfigs/figs32/fig_Neutrophils_reactome_pval.csv]

real-profiled	semi-profiled
1.202286e-19	1.136265e-19
6.477911e-17	1.376007e-11
6.380545e-15	4.360708e-10
4.863327e-14	6.894868e-10
2.142309e-09	1.136925e-09
9.113645e-09	1.477881e-09
1.692358e-08	3.91352e-09
1.732021e-07	4.157561e-08
3.586803e-07	2.316529e-06
2.064061e-06	9.857918e-06
2.064061e-06	4.157561e-08
4.740555e-05	9.857918e-06
