# Supplementary material for: scSemiProfiler: Advancing large-scale single-cell studies through semi-profiling with deep generative models and active learning
Source: Nat Commun. 2024 Jul 16;15:5989. doi: 10.1038/s41467-024-50150-1 (PMC11252419; doi:10.1038/s41467-024-50150-1)
Supplement: Supplementary file 4 — Source Data [file 41467_2024_50150_MOESM4_ESM.zip › Source Data/supfigs/figs32/fig_pDC_reactome_pval.csv]

real-profiled	semi-profiled
0.009755664	0.0008175224
0.009755664	0.01534835
0.009755664	0.02290466
0.01732498	0.03701318
0.03944137	0.03701318
0.1859067	0.04656369
0.2125143	0.05669835
0.2125143	0.1462413
0.2663775	0.162106
0.2975287	0.162106
0.3885343	0.02290466
0.3885343	0.05669835
0.3885343	0.162106
