# Supplementary material for: scSemiProfiler: Advancing large-scale single-cell studies through semi-profiling with deep generative models and active learning
Source: Nat Commun. 2024 Jul 16;15:5989. doi: 10.1038/s41467-024-50150-1 (PMC11252419; doi:10.1038/s41467-024-50150-1)
Supplement: Supplementary file 4 — Source Data [file 41467_2024_50150_MOESM4_ESM.zip › Source Data/supfigs/figs32/fig_T_NK_reactome_pval.csv]

real-profiled	semi-profiled
7.692329e-05	2.023702e-05
0.006815091	0.001232897
0.01599738	0.001232897
0.01599738	0.001232897
0.01730004	0.001232897
0.01730004	0.001232897
0.01730004	0.001232897
0.01730004	0.00143316
0.02177452	0.001531714
0.02712043	0.005883486
0.02940852	0.001232897
0.0340237	0.001232897
0.03626799	0.001232897
0.03626799	0.001232897
0.04082816	0.00143316
