# Supplementary material for: scSemiProfiler: Advancing large-scale single-cell studies through semi-profiling with deep generative models and active learning
Source: Nat Commun. 2024 Jul 16;15:5989. doi: 10.1038/s41467-024-50150-1 (PMC11252419; doi:10.1038/s41467-024-50150-1)
Supplement: Supplementary file 4 — Source Data [file 41467_2024_50150_MOESM4_ESM.zip › Source Data/supfigs/figs33/LymphNode_real-profiled.csv]

B	Endothelial	Entericglial	Epithelial	Fibroblast	Mast	McDC	pDC	PlasmaB	T_NK
NA	1	NA	NA	NA	NA	NA	NA	NA	NA
NA	NA	NA	NA	NA	1	NA	NA	NA	1
NA	NA	1	NA	NA	NA	NA	NA	NA	NA
NA	1	NA	NA	NA	NA	NA	NA	NA	NA
NA	1	NA	NA	NA	3	NA	NA	NA	3
NA	NA	NA	NA	NA	NA	NA	NA	NA	NA
NA	NA	NA	NA	NA	1	NA	NA	NA	1
NA	1	NA	NA	NA	NA	NA	NA	NA	NA
NA	NA	NA	NA	NA	NA	NA	NA	NA	NA
NA	1	NA	NA	NA	NA	NA	NA	NA	NA
