# Supplementary material for: scSemiProfiler: Advancing large-scale single-cell studies through semi-profiling with deep generative models and active learning
Source: Nat Commun. 2024 Jul 16;15:5989. doi: 10.1038/s41467-024-50150-1 (PMC11252419; doi:10.1038/s41467-024-50150-1)
Supplement: Supplementary file 4 — Source Data [file 41467_2024_50150_MOESM4_ESM.zip › Source Data/supfigs/figs34/supfig_cancer_real-profiled_paga.csv]

	B	Endothelial	Entericglial	Epithelial	Fibroblast	Mast	McDC	Neutrophils	PlasmaB	T_NK	pDC
B	0.0	0.004372956704232771	0.0006478921599296848	0.001306595941203838	0.0007161353575164461	0.02581314231432082	0.0448878686402538	0.0	0.00817085988686984	0.510096756436262	0.15946123344446483
Endothelial	0.004372956704232771	0.0	0.17924744336233545	0.0027485037272807996	0.1816012725895556	0.006668597882978179	0.07816505232374671	0.0	0.01697159057090934	0.028035351864523255	0.0
Entericglial	0.0006478921599296848	0.17924744336233545	0.0	0.00021876280635296653	0.02715834483918497	0.003878613407061072	0.018812145778786205	0.0	0.010073524148845643	0.017518466658839053	0.0
Epithelial	0.001306595941203838	0.0027485037272807996	0.00021876280635296653	0.0	0.0005229286098600301	0.0009498082995252899	0.006494985224697009	0.0	0.0029579749921171865	0.0037539337474156633	0.007380291652771786
Fibroblast	0.0007161353575164461	0.1816012725895556	0.02715834483918497	0.0005229286098600301	0.0	0.0002788391574537627	0.01552204683248815	0.01599563039742696	0.008333608926755874	0.006286937815030972	0.0008371197167618363
Mast	0.02581314231432082	0.006668597882978179	0.003878613407061072	0.0009498082995252899	0.0002788391574537627	0.0	0.0683206893570538	0.0	0.0	0.062436614245327905	0.06457574188368263
McDC	0.0448878686402538	0.07816505232374671	0.018812145778786205	0.006494985224697009	0.01552204683248815	0.0683206893570538	0.0	1.0	0.017042776489626838	0.16480701645466136	0.27129242995339653
Neutrophils	0.0	0.0	0.0	0.0	0.01599563039742696	0.0	1.0	0.0	0.0	0.03184474947405327	0.0
PlasmaB	0.00817085988686984	0.01697159057090934	0.010073524148845643	0.0029579749921171865	0.008333608926755874	0.0	0.017042776489626838	0.0	0.0	0.012540371946360132	0.013580238094947725
T_NK	0.510096756436262	0.028035351864523255	0.017518466658839053	0.0037539337474156633	0.006286937815030972	0.062436614245327905	0.16480701645466136	0.03184474947405327	0.012540371946360132	0.0	0.21452648791882128
pDC	0.15946123344446483	0.0	0.0	0.007380291652771786	0.0008371197167618363	0.06457574188368263	0.27129242995339653	0.0	0.013580238094947725	0.21452648791882128	0.0
