# Supplementary material for: scSemiProfiler: Advancing large-scale single-cell studies through semi-profiling with deep generative models and active learning
Source: Nat Commun. 2024 Jul 16;15:5989. doi: 10.1038/s41467-024-50150-1 (PMC11252419; doi:10.1038/s41467-024-50150-1)
Supplement: Supplementary file 4 — Source Data [file 41467_2024_50150_MOESM4_ESM.zip › Source Data/supfigs/figs34/supfig_cancer_semi-profiled_paga.csv]

	B	Endothelial	Entericglial	Epithelial	Fibroblast	Mast	McDC	Neutrophils	PlasmaB	T_NK	pDC
B	0.0	0.011623840963652692	0.0038788895654865018	0.0020483777328700933	0.0014986252728110352	0.08279107212469926	0.11660374233999764	0.0	0.06327657163003625	0.5915335384578942	1.0
Endothelial	0.011623840963652692	0.0	0.28906390035515184	0.008774073786403816	0.2757537636895503	0.0325215412095322	0.14247863074361072	0.0	0.07699296663071299	0.055677178465568966	0.0600533492590148
Entericglial	0.0038788895654865018	0.28906390035515184	0.0	0.0001581468102583528	0.06569146368266854	0.04624288898985793	0.02992698012801549	0.0	0.016072656530929416	0.03258252239788304	0.0
Epithelial	0.0020483777328700933	0.008774073786403816	0.0001581468102583528	0.0	0.0011824972275703571	0.012811695586937129	0.0335287504928202	0.0	0.00470545644369779	0.013808537521473914	0.034341721411242206
Fibroblast	0.0014986252728110352	0.2757537636895503	0.06569146368266854	0.0011824972275703571	0.0	0.009294443682593941	0.025275364320386313	0.013694334389480149	0.031881948424290756	0.009696656071885346	0.00308910560908478
Mast	0.08279107212469926	0.0325215412095322	0.04624288898985793	0.012811695586937129	0.009294443682593941	0.0	0.1424862609385844	0.0	0.026197603325687345	0.10355484018226561	0.15019300826629214
McDC	0.11660374233999764	0.14247863074361072	0.02992698012801549	0.0335287504928202	0.025275364320386313	0.1424862609385844	0.0	1.0	0.05393665885675223	0.2354988883210501	0.48561649008779706
Neutrophils	0.0	0.0	0.0	0.0	0.013694334389480149	0.0	1.0	0.0	0.0	0.13467819050078172	0.0
PlasmaB	0.06327657163003625	0.07699296663071299	0.016072656530929416	0.00470545644369779	0.031881948424290756	0.026197603325687345	0.05393665885675223	0.0	0.0	0.04658504501466503	0.304690126044996
T_NK	0.5915335384578942	0.055677178465568966	0.03258252239788304	0.013808537521473914	0.009696656071885346	0.10355484018226561	0.2354988883210501	0.13467819050078172	0.04658504501466503	0.0	0.451568050502621
pDC	1.0	0.0600533492590148	0.0	0.034341721411242206	0.00308910560908478	0.15019300826629214	0.48561649008779706	0.0	0.304690126044996	0.451568050502621	0.0
