# Supplementary material for: scSemiProfiler: Advancing large-scale single-cell studies through semi-profiling with deep generative models and active learning
Source: Nat Commun. 2024 Jul 16;15:5989. doi: 10.1038/s41467-024-50150-1 (PMC11252419; doi:10.1038/s41467-024-50150-1)
Supplement: Supplementary file 4 — Source Data [file 41467_2024_50150_MOESM4_ESM.zip › Source Data/supfigs/figs41/supfig_imgl_all_celltype_proportions.csv]

Cell types	iMGL ground truth iMGL_D0_rep1_TPM	iMGL semi-profiled iMGL_D0_rep1_TPM	iMGL ground truth iMGL_D0_rep2_TPM	iMGL semi-profiled iMGL_D0_rep2_TPM	iMGL ground truth iMGL_D0_rep3_TPM	iMGL semi-profiled iMGL_D0_rep3_TPM	iMGL ground truth iMGL_D1_rep1_TPM	iMGL semi-profiled iMGL_D1_rep1_TPM	iMGL ground truth iMGL_D1_rep2_TPM	iMGL semi-profiled iMGL_D1_rep2_TPM	iMGL ground truth iMGL_D1_rep3_TPM	iMGL semi-profiled iMGL_D1_rep3_TPM	iMGL ground truth iMGL_D2_rep1_TPM	iMGL semi-profiled iMGL_D2_rep1_TPM	iMGL ground truth iMGL_D2_rep2_TPM	iMGL semi-profiled iMGL_D2_rep2_TPM	iMGL ground truth iMGL_D2_rep3_TPM	iMGL semi-profiled iMGL_D2_rep3_TPM	iMGL ground truth iMGL_D3_rep1_TPM	iMGL semi-profiled iMGL_D3_rep1_TPM	iMGL ground truth iMGL_D3_rep2_TPM	iMGL semi-profiled iMGL_D3_rep2_TPM	iMGL ground truth iMGL_D3_rep3_TPM	iMGL semi-profiled iMGL_D3_rep3_TPM	iMGL ground truth iMGL_D4_rep1_TPM	iMGL semi-profiled iMGL_D4_rep1_TPM	iMGL ground truth iMGL_D4_rep2_TPM	iMGL semi-profiled iMGL_D4_rep2_TPM	iMGL ground truth iMGL_D4_rep3_TPM	iMGL semi-profiled iMGL_D4_rep3_TPM	iMGL ground truth iMGL_DMSO_rep1_TPM	iMGL semi-profiled iMGL_DMSO_rep1_TPM	iMGL ground truth iMGL_DMSO_rep2_TPM	iMGL semi-profiled iMGL_DMSO_rep2_TPM	iMGL ground truth iMGL_GW3965_30nM_rep1_TPM	iMGL semi-profiled iMGL_GW3965_30nM_rep1_TPM	iMGL ground truth iMGL_GW3965_30nM_rep2_TPM	iMGL semi-profiled iMGL_GW3965_30nM_rep2_TPM	iMGL ground truth iMGL_GW3965_300nM_rep1_TPM	iMGL semi-profiled iMGL_GW3965_300nM_rep1_TPM	iMGL ground truth iMGL_GW3965_300nM_rep2_TPM	iMGL semi-profiled iMGL_GW3965_300nM_rep2_TPM	iMGL ground truth iMGL_T0901317_30nM_rep1_TPM	iMGL semi-profiled iMGL_T0901317_30nM_rep1_TPM	iMGL ground truth iMGL_T0901317_30nM_rep2_TPM	iMGL semi-profiled iMGL_T0901317_30nM_rep2_TPM	iMGL ground truth iMGL_T0901317_100nM_rep1_TPM	iMGL semi-profiled iMGL_T0901317_100nM_rep1_TPM	iMGL ground truth iMGL_T0901317_100nM_rep2_TPM
1	0.04381084840055633	0.05914343983684568	0.04894629503738953	0.04894629503738953	0.06255012028869286	0.06730115567641061	0.14830072090628219	0.18690176322418137	0.13198416190057194	0.1853904282115869	0.1421425593997499	0.18639798488664988	0.22036082474226804	0.19193954659949622	0.2060931899641577	0.1929471032745592	0.20201511335012595	0.20201511335012595	0.3572315332091868	0.2987249544626594	0.351183970856102	0.351183970856102	0.3548	0.32313296903460836	0.36421845574387945	0.30416491375683635	0.3184686579722339	0.3184686579722339	0.34897610921501704	0.30879259570887674	0.3767042086544161	0.3767042086544161	0.35792709705753184	0.38618850029638413	0.4157303370786517	0.3502824858757062	0.3835648148148148	0.3526365348399247	0.43875579598145287	0.43875579598145287	0.4092664092664093	0.4573029366306028	0.3352165725047081	0.3352165725047081	0.4026916325336454	0.3467514124293785	0.42474811083123426	0.42474811083123426	0.41560798548094374
2	0.06954102920723226	0.06526172671651938	0.06662134602311352	0.06662134602311352	0.07137129109863673	0.06390210740992522	0.38877445932028837	0.26599496221662466	0.3950725912890453	0.26448362720403024	0.3959983326385994	0.26347607052896727	0.24355670103092783	0.25289672544080605	0.23178016726403824	0.2534005037783375	0.24282115869017631	0.24282115869017631	0.0990068280571074	0.14098360655737704	0.12167577413479053	0.12167577413479053	0.118	0.14899817850637523	0.09340866290018833	0.12999579301640724	0.12200252419015566	0.12200252419015566	0.07167235494880546	0.12747160286074885	0.1046235921754594	0.1046235921754594	0.09398331137461573	0.1022525192649674	0.1226782847970649	0.0925141242937853	0.13032407407407406	0.09322033898305085	0.10510046367851623	0.10510046367851623	0.138996138996139	0.10548686244204018	0.09745762711864407	0.09745762711864407	0.09783499122293739	0.09463276836158192	0.14326196473551636	0.14326196473551636	0.1220508166969147
3	0.09457579972183588	0.09313392250169952	0.09245411284840245	0.09245411284840245	0.11788291900561347	0.09517335146159075	0.2023686920700309	0.2282115869017632	0.19621645402551693	0.23576826196473552	0.1904960400166736	0.23123425692695215	0.19007731958762886	0.22670025188916876	0.20908004778972522	0.22418136020151133	0.2005037783375315	0.2005037783375315	0.1713221601489758	0.19344262295081968	0.16029143897996356	0.16029143897996356	0.1392	0.18433515482695811	0.15404896421845574	0.1804795961295751	0.16238956668068993	0.16238956668068993	0.1945392491467577	0.17627261253681112	0.23710729104919975	0.23710729104919975	0.25735617039964864	0.22584469472436278	0.16739279981655583	0.2608286252354049	0.15439814814814815	0.2572975517890772	0.1535935085007728	0.1535935085007728	0.15212355212355214	0.1346599690880989	0.2714218455743879	0.2714218455743879	0.1879461673493271	0.2641242937853107	0.14704030226700252	0.14704030226700252	0.14473684210526316
4	0.012517385257301807	0.012236573759347382	0.006798096532970768	0.006798096532970768	0.00801924619085806	0.012236573759347382	0.04840370751802266	0.1385390428211587	0.04839419269687637	0.13702770780856424	0.05043768236765319	0.13954659949622167	0.12693298969072164	0.15415617128463477	0.13560334528076465	0.15012594458438286	0.1415617128463476	0.1415617128463476	0.2566728739913097	0.25282331511839706	0.23570127504553734	0.23570127504553734	0.2388	0.25792349726775954	0.27570621468926554	0.27934371055952884	0.27934371055952884	0.27934371055952884	0.3037542662116041	0.27766091712242325	0.26200355660936575	0.26200355660936575	0.2696530522617479	0.25844694724362777	0.2689750057326301	0.2572975517890772	0.3071759259259259	0.2596516007532957	0.28129829984544047	0.28129829984544047	0.2806949806949807	0.26622874806800617	0.2584745762711864	0.2584745762711864	0.28285547103569336	0.2575329566854991	0.2654282115869018	0.2654282115869018	0.30898366606170596
5	0.28442280945758	0.2664853840924541	0.2732834806254249	0.2732834806254249	0.18444266238973536	0.2780421481985044	0.1431513903192585	0.08312342569269521	0.15882094148702156	0.08312342569269521	0.1350562734472697	0.08312342569269521	0.1172680412371134	0.07506297229219143	0.0967741935483871	0.0801007556675063	0.0982367758186398	0.0982367758186398	0.023898199875853506	0.03169398907103825	0.04225865209471767	0.04225865209471767	0.0572	0.013843351548269581	0.060263653483992465	0.05174589819099706	0.06058056373580143	0.06058056373580143	0.013225255972696246	0.05384938998737905	0.0	0.0	0.0	0.006224066390041493	0.0	0.006591337099811676	0.0	0.005885122410546139	0.0	0.0	0.0	0.0028979907264296756	0.0	0.0	0.0	0.006826741996233522	0.0	0.0	0.0
6	0.42698191933240615	0.45275322909585314	0.451393609789259	0.451393609789259	0.5060144346431436	0.4357579877634262	0.0020597322348094747	0.0015113350125944584	0.0017597888253409592	0.0020151133501259445	0.0025010421008753647	0.0025188916876574307	0.0	0.0020151133501259445	0.0	0.0015113350125944584	0.0015113350125944584	0.0015113350125944584	0.0012414649286157666	0.0014571948998178506	0.0018214936247723133	0.0018214936247723133	0.002	0.0007285974499089253	0.0007532956685499058	0.005469078670593185	0.0008413967185527977	0.0008413967185527977	0.0017064846416382253	0.006731173748422381	0.0	0.0	0.0	0.0005927682276229994	0.0	0.00047080979284369113	0.0	0.0011770244821092278	0.0	0.0	0.0	0.00115919629057187	0.0	0.0	0.0	0.00047080979284369113	0.0	0.0	0.0
7	0.013908205841446454	0.008157715839564922	0.009517335146159076	0.009517335146159076	0.012028869286287089	0.007477906186267845	0.02265705458290422	0.08413098236775819	0.01891772987241531	0.08060453400503778	0.027928303459774907	0.08211586901763224	0.07989690721649484	0.08513853904282116	0.09737156511350059	0.08866498740554156	0.09370277078085643	0.09370277078085643	0.07541899441340782	0.06812386156648452	0.07686703096539162	0.07686703096539162	0.0776	0.06229508196721312	0.03879472693032015	0.034917963819941104	0.04291123264619268	0.04291123264619268	0.051194539249146756	0.0357593605384939	0.0	0.0	0.0	0.0023710729104919974	0.0	0.0009416195856873823	0.0	0.001647834274952919	0.0	0.0	0.0	0.00115919629057187	0.0	0.0	0.0	0.0014124293785310734	0.0	0.0	0.0
8	0.015299026425591099	0.008837525492861998	0.01291638341264446	0.01291638341264446	0.023255813953488372	0.007477906186267845	0.02420185375901133	0.007556675062972292	0.02199736031676199	0.007556675062972292	0.03042934556065027	0.008060453400503778	0.017396907216494846	0.008060453400503778	0.017921146953405017	0.006045340050377834	0.015113350125944584	0.015113350125944584	0.0111731843575419	0.009107468123861567	0.007285974499089253	0.007285974499089253	0.0072	0.0069216757741347905	0.010546139359698682	0.011779554059739168	0.010096760622633571	0.010096760622633571	0.013225255972696246	0.01051745898190997	0.008298755186721992	0.008298755186721992	0.010101010101010102	0.00948429164196799	0.014675533134602155	0.026129943502824857	0.013888888888888888	0.02401129943502825	0.01642194744976816	0.01642194744976816	0.011583011583011582	0.0285935085007728	0.02660075329566855	0.02660075329566855	0.023171445289643065	0.023540489642184557	0.011649874055415618	0.011649874055415618	0.0054446460980036296
9	0.03268428372739916	0.03195105370496261	0.03331067301155676	0.03331067301155676	0.012028869286287089	0.030591434398368457	0.01184346035015448	0.003022670025188917	0.014078310602727673	0.003022670025188917	0.012922050854522717	0.0025188916876574307	0.0032216494845360823	0.003022670025188917	0.0035842293906810036	0.0025188916876574307	0.0025188916876574307	0.0025188916876574307	0.0037243947858473	0.0029143897996357013	0.0029143897996357013	0.0029143897996357013	0.0036	0.001092896174863388	0.0015065913370998117	0.002103491796381994	0.002103491796381994	0.002103491796381994	0.0017064846416382253	0.002103491796381994	0.0	0.0	0.0	0.0	0.0	0.0	0.0	0.0	0.0	0.0	0.0	0.00019319938176197836	0.0	0.0	0.0	0.0	0.0	0.0	0.0
10	0.0006954102920723226	0.0	0.0006798096532970768	0.0006798096532970768	0.0024057738572574178	0.0	0.006179196704428424	0.0005037783375314861	0.007919049714034315	0.0005037783375314861	0.008336807002917883	0.0005037783375314861	0.0006443298969072165	0.0005037783375314861	0.0011947431302270011	0.0	0.0010075566750629723	0.0010075566750629723	0.0	0.0007285974499089253	0.0	0.0	0.0004	0.0007285974499089253	0.0	0.0	0.00042069835927639884	0.00042069835927639884	0.0	0.0008413967185527977	0.011262596324836989	0.011262596324836989	0.010979358805445762	0.008595139300533492	0.010548039440495299	0.0049435028248587575	0.010648148148148148	0.004472693032015066	0.004829984544049459	0.004829984544049459	0.007335907335907336	0.00231839258114374	0.010828625235404897	0.010828625235404897	0.005500292568753657	0.004708097928436911	0.007871536523929471	0.007871536523929471	0.003176043557168784
11	0.005563282336578581	0.0020394289598912306	0.004078857919782461	0.004078857919782461	0.0	0.0020394289598912306	0.0020597322348094747	0.0005037783375314861	0.004839419269687638	0.0005037783375314861	0.003751563151313047	0.0005037783375314861	0.0006443298969072165	0.0005037783375314861	0.0005973715651135006	0.0005037783375314861	0.0010075566750629723	0.0010075566750629723	0.00031036623215394165	0.0	0.0	0.0	0.0012	0.0	0.0007532956685499058	0.0	0.0008413967185527977	0.0008413967185527977	0.0	0.0	0.0	0.0	0.0	0.0	0.0	0.0	0.0	0.0	0.0	0.0	0.0	0.0	0.0	0.0	0.0	0.0	0.0	0.0	0.0
[truncated: 1 more columns]
