# Supplementary material for: scSemiProfiler: Advancing large-scale single-cell studies through semi-profiling with deep generative models and active learning
Source: Nat Commun. 2024 Jul 16;15:5989. doi: 10.1038/s41467-024-50150-1 (PMC11252419; doi:10.1038/s41467-024-50150-1)
Supplement: Supplementary file 4 — Source Data [file 41467_2024_50150_MOESM4_ESM.zip › Source Data/supfigs/figs45/fig_c10_go_pval.csv]

real-profiled	semi-profiled
7.48747e-15	1.162946e-12
7.48747e-15	1.162946e-12
7.48747e-15	1.162946e-12
2.552445e-05	5.405815e-06
0.0002046462	5.405815e-06
0.0004946882	8.975202e-06
0.0004946882	8.509899e-05
0.0006428693	0.0001228173
0.0006428693	0.0002572757
0.0009223716	0.0002853417
0.01813265	0.0002572757
