# Supplementary material for: scSemiProfiler: Advancing large-scale single-cell studies through semi-profiling with deep generative models and active learning
Source: Nat Commun. 2024 Jul 16;15:5989. doi: 10.1038/s41467-024-50150-1 (PMC11252419; doi:10.1038/s41467-024-50150-1)
Supplement: Supplementary file 4 — Source Data [file 41467_2024_50150_MOESM4_ESM.zip › Source Data/supfigs/figs45/fig_c11_go_pval.csv]

real-profiled	semi-profiled
6.118342e-06	6.704425e-05
8.156921e-06	8.154271e-05
1.48242e-05	0.000101115
8.41536e-05	0.000101115
8.41536e-05	0.0001059603
8.979918e-05	0.0003194161
0.0003455552	0.0003397872
0.0005353317	0.000526396
0.0007629768	0.0007502412
0.0007629768	0.0007502412
0.0024885	0.0003194161
