# Supplementary material for: scSemiProfiler: Advancing large-scale single-cell studies through semi-profiling with deep generative models and active learning
Source: Nat Commun. 2024 Jul 16;15:5989. doi: 10.1038/s41467-024-50150-1 (PMC11252419; doi:10.1038/s41467-024-50150-1)
Supplement: Supplementary file 4 — Source Data [file 41467_2024_50150_MOESM4_ESM.zip › Source Data/supfigs/figs45/fig_c1_go_pval.csv]

real-profiled	semi-profiled
6.717969e-05	0.0005359247
6.717969e-05	0.0006062194
6.717969e-05	0.0006062194
0.0001187785	0.0006237727
0.0002655578	0.0006237727
0.0005294058	0.0006237727
0.0005294058	0.0006610122
0.001181259	0.0008317294
0.00140396	0.0008317294
0.00140396	0.0008317294
0.002458896	0.0005359247
0.007195412	0.0006062194
0.002245773	0.0006610122
