# Supplementary material for: scSemiProfiler: Advancing large-scale single-cell studies through semi-profiling with deep generative models and active learning
Source: Nat Commun. 2024 Jul 16;15:5989. doi: 10.1038/s41467-024-50150-1 (PMC11252419; doi:10.1038/s41467-024-50150-1)
Supplement: Supplementary file 4 — Source Data [file 41467_2024_50150_MOESM4_ESM.zip › Source Data/supfigs/figs45/fig_c2_go_pval.csv]

real-profiled	semi-profiled
1.353812e-07	7.024532e-06
1.353812e-07	7.024532e-06
1.353812e-07	7.024532e-06
1.841332e-06	7.024532e-06
0.000889391	0.0007184478
0.002471542	0.001953927
0.002521512	0.002555523
0.002521512	0.002555523
0.002521512	0.002555523
0.002741523	0.002555523
0.01444382	0.001953927
0.01992662	0.002555523
