# Supplementary material for: scSemiProfiler: Advancing large-scale single-cell studies through semi-profiling with deep generative models and active learning
Source: Nat Commun. 2024 Jul 16;15:5989. doi: 10.1038/s41467-024-50150-1 (PMC11252419; doi:10.1038/s41467-024-50150-1)
Supplement: Supplementary file 4 — Source Data [file 41467_2024_50150_MOESM4_ESM.zip › Source Data/supfigs/figs45/fig_c4_go_pval.csv]

real-profiled	semi-profiled
4.612516e-11	1.252769e-09
7.736985e-10	1.129891e-08
7.736985e-10	1.129891e-08
7.736985e-10	1.129891e-08
7.736985e-10	1.41534e-08
7.736985e-10	2.032641e-08
1.726834e-08	4.171492e-08
2.584429e-07	2.97307e-07
2.619325e-07	4.290345e-07
3.827115e-07	2.507147e-06
2.102644e-06	2.507147e-06
