# Supplementary material for: scSemiProfiler: Advancing large-scale single-cell studies through semi-profiling with deep generative models and active learning
Source: Nat Commun. 2024 Jul 16;15:5989. doi: 10.1038/s41467-024-50150-1 (PMC11252419; doi:10.1038/s41467-024-50150-1)
Supplement: Supplementary file 4 — Source Data [file 41467_2024_50150_MOESM4_ESM.zip › Source Data/supfigs/figs45/fig_c5_go_pval.csv]

real-profiled	semi-profiled
0.0001773566	9.063063e-06
0.0001773566	9.063063e-06
0.0001773566	9.063063e-06
0.0001773566	0.0001049104
0.0001854052	0.0001186204
0.0001854052	0.000305449
0.0001854052	0.0003607617
0.0001968952	0.0007872043
0.0002775336	0.0007872043
0.0003316288	0.0007872043
0.0005299879	0.0001186204
0.004444703	0.000305449
0.0005627636	0.0007872043
0.0005627636	0.0007872043
