# Supplementary material for: scSemiProfiler: Advancing large-scale single-cell studies through semi-profiling with deep generative models and active learning
Source: Nat Commun. 2024 Jul 16;15:5989. doi: 10.1038/s41467-024-50150-1 (PMC11252419; doi:10.1038/s41467-024-50150-1)
Supplement: Supplementary file 4 — Source Data [file 41467_2024_50150_MOESM4_ESM.zip › Source Data/supfigs/figs45/fig_c6_go_pval.csv]

real-profiled	semi-profiled
0.001777062	5.903237e-05
0.001777062	5.903237e-05
0.001777062	5.903237e-05
0.001777062	0.0001755263
0.01032389	0.008288336
0.0131399	0.0129082
0.049072	0.01701799
0.049072	0.01701799
0.049072	0.01701799
0.049072	0.01701799
0.06868409	0.008288336
0.05958072	0.0129082
0.191087	0.01701799
0.172724	0.01701799
0.07393525	0.01701799
0.172724	0.01701799
