# Supplementary material for: scSemiProfiler: Advancing large-scale single-cell studies through semi-profiling with deep generative models and active learning
Source: Nat Commun. 2024 Jul 16;15:5989. doi: 10.1038/s41467-024-50150-1 (PMC11252419; doi:10.1038/s41467-024-50150-1)
Supplement: Supplementary file 4 — Source Data [file 41467_2024_50150_MOESM4_ESM.zip › Source Data/supfigs/figs45/fig_c7_go_pval.csv]

real-profiled	semi-profiled
3.491773e-17	9.579604e-14
3.491773e-17	9.579604e-14
3.491773e-17	9.579604e-14
0.0004431228	0.000459434
0.0007473451	0.0007070168
0.0007793321	0.0007070168
0.0007793321	0.0007070168
0.001087105	0.0007070168
0.004515473	0.001001885
0.004515473	0.001101577
0.2335657	0.0007070168
0.04310515	0.001101577
