# Supplementary material for: scSemiProfiler: Advancing large-scale single-cell studies through semi-profiling with deep generative models and active learning
Source: Nat Commun. 2024 Jul 16;15:5989. doi: 10.1038/s41467-024-50150-1 (PMC11252419; doi:10.1038/s41467-024-50150-1)
Supplement: Supplementary file 4 — Source Data [file 41467_2024_50150_MOESM4_ESM.zip › Source Data/supfigs/figs45/fig_c8_go_pval.csv]

real-profiled	semi-profiled
1.001139e-06	0.0003878609
1.001139e-06	0.0004646819
1.075745e-05	0.0004646819
1.075745e-05	0.0004646819
1.18383e-05	0.0004646819
3.437409e-05	0.0005215139
4.730878e-05	0.0005215139
4.730878e-05	0.0005608104
5.189471e-05	0.001789032
0.0001062402	0.001789032
0.1877023	0.0004646819
0.001503926	0.0004646819
0.000162846	0.0004646819
0.003506498	0.0005215139
0.1127222	0.0005608104
