# Supplementary material for: scSemiProfiler: Advancing large-scale single-cell studies through semi-profiling with deep generative models and active learning
Source: Nat Commun. 2024 Jul 16;15:5989. doi: 10.1038/s41467-024-50150-1 (PMC11252419; doi:10.1038/s41467-024-50150-1)
Supplement: Supplementary file 4 — Source Data [file 41467_2024_50150_MOESM4_ESM.zip › Source Data/supfigs/figs46/fig_c10_reactome_pval.csv]

real-profiled	semi-profiled
5.783524e-13	5.41772e-12
3.256859e-12	2.680916e-11
5.611091e-12	2.680916e-11
1.428965e-06	7.320843e-06
0.0005434562	1.644115e-05
0.001437819	0.0007963858
0.001452264	0.000804846
0.004295489	0.000804846
0.009588202	0.000804846
0.01355397	0.003617012
0.01355397	0.0007963858
0.03712369	0.000804846
0.01355397	0.0121444
