# Supplementary material for: scSemiProfiler: Advancing large-scale single-cell studies through semi-profiling with deep generative models and active learning
Source: Nat Commun. 2024 Jul 16;15:5989. doi: 10.1038/s41467-024-50150-1 (PMC11252419; doi:10.1038/s41467-024-50150-1)
Supplement: Supplementary file 4 — Source Data [file 41467_2024_50150_MOESM4_ESM.zip › Source Data/supfigs/figs46/fig_c11_reactome_pval.csv]

real-profiled	semi-profiled
9.698551e-06	4.291769e-05
9.698551e-06	5.058014e-05
1.542677e-05	5.058014e-05
3.235094e-05	5.465114e-05
3.900193e-05	7.896946e-05
7.096397e-05	0.0002830192
0.0003430352	0.0004620909
0.000436009	0.0008601419
0.0006811735	0.0009590325
0.0007420275	0.001195047
0.003864807	0.0009590325
0.006390442	0.001195047
0.001647203	0.001666386
