# Supplementary material for: scSemiProfiler: Advancing large-scale single-cell studies through semi-profiling with deep generative models and active learning
Source: Nat Commun. 2024 Jul 16;15:5989. doi: 10.1038/s41467-024-50150-1 (PMC11252419; doi:10.1038/s41467-024-50150-1)
Supplement: Supplementary file 4 — Source Data [file 41467_2024_50150_MOESM4_ESM.zip › Source Data/supfigs/figs46/fig_c1_reactome_pval.csv]

real-profiled	semi-profiled
2.176937e-06	0.0003305146
2.176937e-06	0.0003868597
7.655465e-05	0.0003868597
0.0002579809	0.002411731
0.005029274	0.005413316
0.005029274	0.005656301
0.005141676	0.005782716
0.006147343	0.008177633
0.006147343	0.008450157
0.006147343	0.01071653
0.02373336	0.005413316
0.006147343	0.008450157
0.008054368	0.01071653
0.0459642	0.01071653
