# Supplementary material for: scSemiProfiler: Advancing large-scale single-cell studies through semi-profiling with deep generative models and active learning
Source: Nat Commun. 2024 Jul 16;15:5989. doi: 10.1038/s41467-024-50150-1 (PMC11252419; doi:10.1038/s41467-024-50150-1)
Supplement: Supplementary file 4 — Source Data [file 41467_2024_50150_MOESM4_ESM.zip › Source Data/supfigs/figs46/fig_c2_reactome_pval.csv]

real-profiled	semi-profiled
6.941658e-07	4.597631e-05
8.258635e-06	0.0002049496
0.0003732979	0.001330535
0.00383092	0.004114408
0.00396426	0.005029074
0.00396426	0.005745363
0.00396426	0.005745363
0.004048861	0.008724569
0.004160722	0.009566691
0.006498748	0.01594858
0.03906026	0.009566691
0.05331217	0.01594858
