# Supplementary material for: scSemiProfiler: Advancing large-scale single-cell studies through semi-profiling with deep generative models and active learning
Source: Nat Commun. 2024 Jul 16;15:5989. doi: 10.1038/s41467-024-50150-1 (PMC11252419; doi:10.1038/s41467-024-50150-1)
Supplement: Supplementary file 4 — Source Data [file 41467_2024_50150_MOESM4_ESM.zip › Source Data/supfigs/figs46/fig_c3_reactome_pval.csv]

real-profiled	semi-profiled
4.124769e-13	1.680216e-16
2.32277e-12	3.618668e-14
6.675575e-10	2.397417e-11
1.762226e-05	1.837818e-05
2.88688e-05	0.0001610386
0.000682878	0.0007121703
0.0007310631	0.0007624223
0.001428933	0.001490228
0.003745916	0.008847276
0.007712162	0.008847276
0.007712162	0.008847276
0.011038	0.01255798
