# Supplementary material for: scSemiProfiler: Advancing large-scale single-cell studies through semi-profiling with deep generative models and active learning
Source: Nat Commun. 2024 Jul 16;15:5989. doi: 10.1038/s41467-024-50150-1 (PMC11252419; doi:10.1038/s41467-024-50150-1)
Supplement: Supplementary file 4 — Source Data [file 41467_2024_50150_MOESM4_ESM.zip › Source Data/supfigs/figs46/fig_c4_reactome_pval.csv]

real-profiled	semi-profiled
4.967023e-14	6.988872e-11
1.78224e-11	1.298096e-10
2.083613e-10	2.112612e-09
2.12454e-09	1.569041e-07
2.38392e-09	1.124274e-06
3.101131e-07	1.190566e-05
1.015086e-05	3.912911e-05
7.55164e-05	0.0001266452
0.000102708	0.0002431337
0.000102708	0.0004152191
0.005030358	0.0002431337
0.0003754747	0.0004152191
