# Supplementary material for: scSemiProfiler: Advancing large-scale single-cell studies through semi-profiling with deep generative models and active learning
Source: Nat Commun. 2024 Jul 16;15:5989. doi: 10.1038/s41467-024-50150-1 (PMC11252419; doi:10.1038/s41467-024-50150-1)
Supplement: Supplementary file 4 — Source Data [file 41467_2024_50150_MOESM4_ESM.zip › Source Data/supfigs/figs46/fig_c5_reactome_pval.csv]

real-profiled	semi-profiled
4.663427e-05	6.254709e-06
7.859279e-05	9.117534e-06
7.859279e-05	0.0002528791
7.859279e-05	0.0002528791
8.580806e-05	0.0002528791
0.0001028904	0.0002528791
0.0001944182	0.0002528791
0.0001944182	0.0002528791
0.0001944182	0.0002528791
0.0001944182	0.0002528791
0.002054419	0.0002528791
0.001360461	0.0002528791
0.001706481	0.0002528791
0.002092977	0.0002528791
0.00919631	0.0002528791
