# Supplementary material for: scSemiProfiler: Advancing large-scale single-cell studies through semi-profiling with deep generative models and active learning
Source: Nat Commun. 2024 Jul 16;15:5989. doi: 10.1038/s41467-024-50150-1 (PMC11252419; doi:10.1038/s41467-024-50150-1)
Supplement: Supplementary file 4 — Source Data [file 41467_2024_50150_MOESM4_ESM.zip › Source Data/supfigs/figs46/fig_c7_reactome_pval.csv]

real-profiled	semi-profiled
4.578162e-13	7.150517e-11
6.408352e-09	1.095333e-09
8.363184e-08	9.35303e-08
0.002011788	0.001436162
0.005110757	0.001799918
0.01368833	0.002725749
0.01368833	0.002725749
0.01877601	0.002811079
0.01897111	0.003881915
0.0204333	0.01053031
0.04810121	0.002725749
0.03035184	0.003881915
0.06552677	0.01255384
