# Supplementary material for: scSemiProfiler: Advancing large-scale single-cell studies through semi-profiling with deep generative models and active learning
Source: Nat Commun. 2024 Jul 16;15:5989. doi: 10.1038/s41467-024-50150-1 (PMC11252419; doi:10.1038/s41467-024-50150-1)
Supplement: Supplementary file 4 — Source Data [file 41467_2024_50150_MOESM4_ESM.zip › Source Data/supfigs/figs46/fig_c8_reactome_pval.csv]

real-profiled	semi-profiled
8.81305e-09	1.266917e-06
5.678757e-08	7.812669e-06
2.927135e-07	0.0001142473
5.469595e-06	0.000316948
1.063942e-05	0.0009712798
1.685809e-05	0.001550428
0.0001244435	0.001550428
0.000676487	0.001792372
0.0007019121	0.003977956
0.001266836	0.003977956
0.002741225	0.001550428
0.04811366	0.001550428
0.001959457	0.003977956
0.003273571	0.00649678
