# Supplementary material for: scSemiProfiler: Advancing large-scale single-cell studies through semi-profiling with deep generative models and active learning
Source: Nat Commun. 2024 Jul 16;15:5989. doi: 10.1038/s41467-024-50150-1 (PMC11252419; doi:10.1038/s41467-024-50150-1)
Supplement: Supplementary file 4 — Source Data [file 41467_2024_50150_MOESM4_ESM.zip › Source Data/supfigs/figs46/fig_c9_reactome_pval.csv]

real-profiled	semi-profiled
0.04503918	0.01215407
0.04503918	0.01215407
0.09266995	0.02294194
0.09266995	0.02294194
0.09266995	0.02294194
0.1021962	0.02816505
0.1063735	0.02816505
0.1063735	0.03040289
0.1063735	0.03677495
0.1063735	0.03738527
0.3033381	0.01215407
0.3104508	0.01215407
0.3277575	0.02294194
0.288743	0.02294194
0.2727258	0.02816505
0.3033381	0.02816505
0.1175377	0.03040289
0.5172219	0.04098136
