# Supplementary material for: scSemiProfiler: Advancing large-scale single-cell studies through semi-profiling with deep generative models and active learning
Source: Nat Commun. 2024 Jul 16;15:5989. doi: 10.1038/s41467-024-50150-1 (PMC11252419; doi:10.1038/s41467-024-50150-1)
Supplement: Supplementary file 4 — Source Data [file 41467_2024_50150_MOESM4_ESM.zip › Source Data/supfigs/figs49/s49.csv]

No Geneset	Geneset Augmented
37.65653620049505	31.188826577970296
23.62178217821782	18.225995900371288
13.363958075495049	11.133376198948019
24.065209235767327	18.054760983910892
21.45187383972772	17.57219020730198
27.192665145420793	18.469347540222774
24.64837755259901	19.225280399133663
23.67120204207921	15.649732170482674
28.857265238242576	22.03345645111386
30.284806234529704	21.72498452970297
