# Supplementary material for: scSemiProfiler: Advancing large-scale single-cell studies through semi-profiling with deep generative models and active learning
Source: Nat Commun. 2024 Jul 16;15:5989. doi: 10.1038/s41467-024-50150-1 (PMC11252419; doi:10.1038/s41467-024-50150-1)
Supplement: Supplementary file 4 — Source Data [file 41467_2024_50150_MOESM4_ESM.zip › Source Data/supfigs/figs6/supfig_covid_all_celltype_proportions.csv]

Cell types	COVID-19 ground truth AP1	COVID-19 semi-profiled AP1	COVID-19 ground truth AP10	COVID-19 semi-profiled AP10	COVID-19 ground truth AP11	COVID-19 semi-profiled AP11	COVID-19 ground truth AP12	COVID-19 semi-profiled AP12	COVID-19 ground truth AP2	COVID-19 semi-profiled AP2	COVID-19 ground truth AP3	COVID-19 semi-profiled AP3	COVID-19 ground truth AP4	COVID-19 semi-profiled AP4	COVID-19 ground truth AP5	COVID-19 semi-profiled AP5	COVID-19 ground truth AP6	COVID-19 semi-profiled AP6	COVID-19 ground truth AP8	COVID-19 semi-profiled AP8	COVID-19 ground truth AP9	COVID-19 semi-profiled AP9	COVID-19 ground truth BGCV01_CV0025	COVID-19 semi-profiled BGCV01_CV0025	COVID-19 ground truth BGCV01_CV0902	COVID-19 semi-profiled BGCV01_CV0902	COVID-19 ground truth BGCV01_CV0904	COVID-19 semi-profiled BGCV01_CV0904	COVID-19 ground truth BGCV02_CV0052	COVID-19 semi-profiled BGCV02_CV0052	COVID-19 ground truth BGCV02_CV0059	COVID-19 semi-profiled BGCV02_CV0059	COVID-19 ground truth BGCV02_CV0068	COVID-19 semi-profiled BGCV02_CV0068	COVID-19 ground truth BGCV02_CV0902	COVID-19 semi-profiled BGCV02_CV0902	COVID-19 ground truth BGCV03_CV0074	COVID-19 semi-profiled BGCV03_CV0074	COVID-19 ground truth BGCV03_CV0084	COVID-19 semi-profiled BGCV03_CV0084	COVID-19 ground truth BGCV03_CV0176	COVID-19 semi-profiled BGCV03_CV0176	COVID-19 ground truth BGCV03_CV0200	COVID-19 semi-profiled BGCV03_CV0200	COVID-19 ground truth BGCV04_CV0100	COVID-19 semi-profiled BGCV04_CV0100	COVID-19 ground truth BGCV04_CV0164	COVID-19 semi-profiled BGCV04_CV0164	COVID-19 ground truth BGCV04_CV0262
B_cell	0.03159768580329328	0.03159768580329328	0.10730088495575221	0.30631597781356235	0.04779782071238897	0.02531397174254317	0.13027758339164916	0.2964752191805332	0.03130252100840336	0.051769141531322505	0.15898097387939375	0.3073895151189837	0.15189363416599516	0.05423433874709977	0.15321348842674187	0.3036321345500089	0.0	0.0	0.3064949006977992	0.3064949006977992	0.08414154652686763	0.061513880567205914	0.07334066740007333	0.13198529411764706	0.18754863813229572	0.04979253112033195	0.05749306872902379	0.1816816816816817	0.15232292460015232	0.30562770562770564	0.0469089779434607	0.04919976289270895	0.12550907071455017	0.24524524524524524	0.06464024624855713	0.12867647058823528	0.17152329436398533	0.24474474474474475	0.020367936925098553	0.043272080616478956	0.04919976289270895	0.04919976289270895	0.4045608108108108	0.25125125125125125	0.19673564558437773	0.2527527527527528	0.06747860434496379	0.059496567505720827	0.1166429587482219
CD4	0.4817534490431687	0.4817534490431687	0.5011061946902655	0.3310073358382537	0.21545646003113267	0.06377551020408163	0.2225332400279916	0.31830381105743427	0.6882352941176471	0.4476508120649652	0.3618187681393099	0.2814456969046341	0.4272092398603277	0.3541183294663573	0.20420632123134766	0.3324387189121489	0.07177339202044583	0.07177339202044583	0.30023259974950794	0.30023259974950794	0.14652686762778505	0.09476732574395846	0.5687568756875687	0.46544117647058825	0.0	0.2957913455838767	0.5067853494819787	0.3818818818818819	0.5003808073115004	0.3194805194805195	0.3929791860826344	0.37225844694724364	0.4768604220659015	0.4494494494494494	0.3497499038091574	0.46654411764705883	0.3878904205199791	0.4184184184184184	0.2621550591327201	0.22110254890337877	0.36870183758150565	0.36870183758150565	0.3733108108108108	0.33183183183183185	0.33459632760128244	0.2972972972972973	0.3663594470046083	0.2639206712433257	0.26458036984352773
CD8	0.11526479750778816	0.11526479750778816	0.17588495575221239	0.1524422973698336	0.13368739126453622	0.12637362637362637	0.15768602752507582	0.15118983718017534	0.10987394957983193	0.13471577726218098	0.1905836826830055	0.2082662372517445	0.18842331453129196	0.19272041763341066	0.2828104805545764	0.15190552871712293	0.38378531875621186	0.38378531875621186	0.17427088924673464	0.17427088924673464	0.10196592398427261	0.06421010585180748	0.10047671433810047	0.14080882352941176	0.0	0.21221102548903378	0.15671968480957246	0.2042042042042042	0.05864432597105865	0.04415584415584416	0.13264989127058094	0.21458209839952577	0.12402813772676786	0.09759759759759759	0.26587148903424396	0.13125	0.22910486826033852	0.11811811811811812	0.26346911957950064	0.32009484291641965	0.2234736218138708	0.2234736218138708	0.05320945945945946	0.1966966966966967	0.22413290585835033	0.25375375375375375	0.19552337063857803	0.3512585812356979	0.2677809388335704
CD14	0.14574988874054295	0.14574988874054295	0.017699115044247787	0.05170871354446234	0.4090284772456735	0.4228806907378336	0.13296011196641008	0.06065485775630703	0.05378151260504202	0.09556264501160093	0.04740406320541761	0.055823939881910895	0.0443190975020145	0.09744779582366589	0.09411350017624251	0.06083378064054393	0.1722987363339486	0.1722987363339486	0.058865628913938095	0.058865628913938095	0.4406290956749672	0.42690233672857997	0.0018335166850018336	0.027941176470588237	0.04357976653696498	0.04682868998221695	0.0058368597694440395	0.023023023023023025	0.029322162985529324	0.027705627705627706	0.02205653929791861	0.04386484884410195	0.030729359496482783	0.025525525525525526	0.05040400153905348	0.03529411764705882	0.009771418600593265	0.022022022022022022	0.03088042049934297	0.034973325429756966	0.04860699466508595	0.04860699466508595	0.007601351351351352	0.021021021021021023	0.009909647333139027	0.024024024024024024	0.05102040816326531	0.06750572082379863	0.04623044096728307
CD16	0.02091677792612372	0.02091677792612372	0.004424778761061947	0.0057255322955806045	0.06537862833073894	0.15208006279434852	0.008980639141590856	0.0010735373054213634	0.016176470588235296	0.025087006960556844	0.010641728474685586	0.005367686527106817	0.0059092130002686	0.02262180974477958	0.0021149101163200562	0.0008946144211844695	0.012423683089592503	0.012423683089592503	0.001968151726605833	0.001968151726605833	0.07889908256880734	0.04733373277411624	0.0	0.003676470588235294	0.007782101167315175	0.0005927682276229994	0.0	0.002002002002002002	0.0011424219345011425	0.0	0.00031065548306927616	0.0017783046828689982	0.001480932987782303	0.001001001001001001	0.001923816852635629	0.0003676470588235294	0.007154074332577211	0.0015015015015015015	0.0045992115637319315	0.0011855364552459987	0.0005927682276229994	0.0005927682276229994	0.0	0.0015015015015015015	0.0	0.0015015015015015015	0.0009874917709019092	0.014874141876430207	0.0010668563300142249
DCs	0.006008010680907877	0.006008010680907877	0.0011061946902654867	0.0001789228842368939	0.010896438055123157	0.003728414442700157	0.000583158385817588	0.0001789228842368939	0.0010504201680672268	0.021896751740139213	0.0003224766204450177	0.0	0.0009401020682245501	0.018271461716937356	0.0010574550581600281	0.0	0.0022717591935254864	0.0022717591935254864	0.0001789228842368939	0.0001789228842368939	0.006290956749672346	0.02506490912722189	0.0029336266960029336	0.006617647058823529	0.004669260700389105	0.011855364552459988	0.0005836859769444039	0.00850850850850851	0.004188880426504189	0.003463203463203463	0.012736874805840324	0.012448132780082987	0.023694927804516847	0.00850850850850851	0.014621008080030782	0.008088235294117648	0.00558366777176758	0.01001001001001001	0.012483574244415242	0.02133965619442798	0.00948429164196799	0.00948429164196799	0.0008445945945945946	0.00850850850850851	0.003788982803847275	0.00850850850850851	0.004937458854509546	0.02555301296720061	0.015291607396870554
HSC	0.0053404539385847796	0.0053404539385847796	0.0013827433628318584	0.0001789228842368939	0.0015566340078747368	0.002551020408163265	0.0015162118031257288	0.0	0.0025210084033613447	0.0008700696055684454	0.0006449532408900354	0.0	0.0013430029546065002	0.0008700696055684454	0.0005874750323111268	0.0	0.0004259548487860287	0.0004259548487860287	0.0005367686527106817	0.0005367686527106817	0.00235910878112713	0.006590772917914919	0.0018335166850018336	0.0011029411764705882	0.0023346303501945525	0.0	0.0007296074711805049	0.00850850850850851	0.004188880426504189	0.008658008658008658	0.001863932898415657	0.0	0.0011106997408367272	0.0025025025025025025	0.0007695267410542517	0.001838235294117647	0.003489792357354737	0.0015015015015015015	0.000657030223390276	0.0	0.0	0.0	0.0008445945945945946	0.003003003003003003	0.0005829204313611193	0.001001001001001001	0.0013166556945358788	0.003432494279176201	0.0017780938833570413
Lymph_prolif	0.007120605251446373	0.007120605251446373	0.005807522123893806	0.003041689032027196	0.003937368372859628	0.010792778649921507	0.0025658968975973873	0.001789228842368939	0.0033613445378151263	0.004205336426914153	0.005804579168010319	0.00322061191626409	0.0016116035455278	0.003045243619489559	0.007049700387733521	0.0012524601896582574	0.011074826068436745	0.011074826068436745	0.0023259974950796207	0.0023259974950796207	0.0010484927916120576	0.024665468344317956	0.011001100110011002	0.002573529411764706	0.0031128404669260703	0.01896858328393598	0.0013132934481249088	0.0035035035035035035	0.0026656511805026656	0.012121212121212121	0.005591798695246971	0.008298755186721992	0.0007404664938911515	0.002002002002002002	0.0015390534821085034	0.0033088235294117647	0.0022683650322805793	0.004004004004004004	0.005256241787122208	0.023710729104919975	0.01007705986959099	0.01007705986959099	0.0016891891891891893	0.0015015015015015015	0.0026231419411250363	0.0035035035035035035	0.014812376563528637	0.003432494279176201	0.0035561877667140826
MAIT	0.004895416110369382	0.004895416110369382	0.018805309734513276	0.006262300948291287	0.006959069682263529	0.014717425431711145	0.01609517144856543	0.010735373054213635	0.006092436974789916	0.012761020881670533	0.01418897129958078	0.003757380568974772	0.02511415525114155	0.03103248259860789	0.007637175420044648	0.003041689032027196	0.009229021723697288	0.009229021723697288	0.005904455179817499	0.005904455179817499	0.0060288335517693315	0.011683642899940084	0.02346901356802347	0.007720588235294118	0.0	0.04149377593360996	0.018677951262220924	0.018518518518518517	0.006854531607006854	0.004329004329004329	0.010251630941286114	0.018375815056312982	0.019622362088115512	0.01951951951951952	0.037322046941131205	0.010661764705882353	0.009771418600593265	0.027527527527527528	0.01445466491458607	0.04919976289270895	0.013633669235328987	0.013633669235328987	0.002533783783783784	0.02702702702702703	0.04634217429320898	0.021521521521521522	0.013166556945358789	0.014492753623188406	0.017069701280227598
Mono_prolif	0.0	0.0	0.0	0.0023259974950796207	9.156670634557275e-05	0.00019623233908948196	0.00011663167716351762	0.0	0.0	0.00014501160092807424	0.0	0.0	0.0	0.0002900232018561485	0.0007049700387733521	0.0005367686527106817	0.00021297742439301435	0.00021297742439301435	0.0001789228842368939	0.0001789228842368939	0.0	0.0004993009786299181	0.0	0.0007352941176470588	0.0	0.0	0.0	0.0	0.0	0.0	0.0	0.0005927682276229994	0.0	0.0	0.0	0.0	0.0	0.0	0.0	0.0005927682276229994	0.0	0.0	0.0	0.0	0.0	0.0	0.0	0.0	0.0
NK_16hi	0.09879839786381843	0.09879839786381843	0.05254424778761062	0.07801037752728573	0.05622195769618167	0.09870486656200941	0.25122463261021694	0.08964036500268384	0.022058823529411766	0.10411832946635731	0.07868429538858433	0.07282161388441581	0.059495030889067956	0.13196055684454758	0.15086358829749735	0.07300053676865272	0.2863836433338066	0.2863836433338066	0.04920379316514582	0.04920379316514582	0.09200524246395805	0.15418414220091872	0.06820682068206821	0.09264705882352942	0.38832684824902725	0.18375815056312983	0.09645410769006274	0.06506506506506507	0.07806549885757806	0.14372294372294372	0.2867350108729419	0.18553645524599882	0.0958904109589041	0.06806806806806807	0.10619469026548672	0.10955882352941176	0.03856220554876985	0.06306306306306306	0.24244415243101183	0.17960877296976882	0.15826911677534083	0.15826911677534083	0.0464527027027027	0.04704704704704705	0.07169921305741767	0.062062062062062065	0.17248189598420013	0.14263920671243327	0.15576102418207682
NK_56hi	0.00801068090787717	0.00801068090787717	0.009679203539823008	0.001789228842368939	0.00796630345206483	0.02629513343799058	0.026592022393282014	0.003757380568974772	0.0054621848739495795	0.05872969837587007	0.008706868752015479	0.0028627661477903022	0.01060972334139135	0.04147331786542923	0.008812125484666901	0.00322061191626409	0.015405367031094705	0.015405367031094705	0.006977992485238862	0.006977992485238862	0.010747051114023591	0.032055122828040745	0.011734506784011734	0.030882352941176472	0.09416342412451362	0.012448132780082987	0.024806654020137167	0.008008008008008008	0.010281797410510283	0.024242424242424242	0.018328673501087293	0.012448132780082987	0.01999259533506109	0.00850850850850851	0.016929588303193535	0.022426470588235294	0.014308148665154423	0.0035035035035035035	0.020367936925098553	0.0035566093657379964	0.014226437462951986	0.014226437462951986	0.014358108108108109	0.011511511511511512	0.0273972602739726	0.010510510510510511	0.03917050691244239	0.015255530129672006	0.02809388335704125
Plasmablast	0.014908767245215844	0.014908767245215844	0.04314159292035398	0.007872606906423331	0.008057870158410403	0.003924646781789639	0.003615581992069046	0.006620146716765074	0.002310924369747899	0.0015951276102088166	0.011286681715575621	0.005367686527106817	0.00147730325006715	0.0014501160092807424	0.03947832217130772	0.008051529790660225	0.0003549623739883572	0.0003549623739883572	0.007872606906423331	0.007872606906423331	0.0002621231979030144	0.00219692430597164	0.010634396773010634	0.0022058823529411764	0.0062256809338521405	0.002963841138114997	0.0014592149423610099	0.0015015015015015015	0.06435643564356436	0.0329004329004329	0.001863932898415657	0.002963841138114997	0.0018511662347278786	0.002002002002002002	0.0011542901115813775	0.0014705882352941176	0.015878555225964056	0.0015015015015015015	0.0019710906701708277	0.0	0.002963841138114997	0.002963841138114997	0.0059121621621621625	0.0005005005005005005	0.0061206645292917515	0.0015015015015015015	0.0013166556945358788	0.0007627765064836003	0.005689900426742532
Platelets	0.00801068090787717	0.00801068090787717	0.007743362831858407	0.03739488280551082	0.00869883710282941	0.013932496075353218	0.012712852810823419	0.03882626587940598	0.007563025210084034	0.010875870069605569	0.0454692034827475	0.03972088030059045	0.005372011818426001	0.010730858468677494	0.01468687580777817	0.03864734299516908	0.008164134601732216	0.008164134601732216	0.040078726069064236	0.040078726069064236	0.005504587155963303	0.013381266227281806	0.05427209387605427	0.033823529411764704	0.22568093385214008	0.017190278601066984	0.06508098642930103	0.013513513513513514	0.03655750190403656	0.05367965367965368	0.019260639950295123	0.016004742145820983	0.019622362088115512	0.0045045045045045045	0.02770296267795306	0.026838235294117645	0.017623451404641423	0.003003003003003003	0.01445466491458607	0.012448132780082987	0.016597510373443983	0.016597510373443983	0.015202702702702704	0.0075075075075075074	0.016613232293791896	0.003003003003003003	0.02271231073074391	0.008771929824561403	0.01991465149359886
RBC	0.0053404539385847796	0.0053404539385847796	0.00497787610619469	0.0046519949901592415	0.000366266825382291	0.0009811616954474097	0.004198740377886634	0.005367686527106817	0.0004201680672268908	0.0	0.0019348597226701064	0.0050098407586330294	0.00040290088638195	0.0	0.00035248501938667606	0.0050098407586330294	0.005253443135027687	0.005253443135027687	0.004830917874396135	0.004830917874396135	0.0007863695937090433	0.0019972039145196726	0.004767143381004767	0.02426470588235294	0.034241245136186774	0.07113218731475993	0.00890121114840216	0.05905905905905906	0.002284843869002285	0.004329004329004329	0.00403852127990059	0.03556609365737996	0.005923731951129212	0.04504504504504504	0.0061562139284340135	0.02610294117647059	0.04344791484906648	0.06406406406406406	0.04862023653088042	0.06935388263189093	0.04030823947836396	0.04030823947836396	0.03885135135135135	0.07107107107107107	0.001457301078402798	0.03853853853853854	0.0019749835418038184	0.002669717772692601	0.007112375533428165
Treg	0.038495772140631955	0.038495772140631955	0.04480088495575221	0.007872606906423331	0.02005310868968043	0.003924646781789639	0.021926755306741312	0.010198604401502952	0.04495798319327731	0.012325986078886311	0.05578845533698807	0.007156915369475756	0.0335750738651625	0.007830626450116009	0.02103160615673834	0.012524601896582574	0.008022149652136873	0.008022149652136873	0.03023796743603507	0.03023796743603507	0.016251638269986893	0.0025963650888755742	0.05427209387605427	0.02022058823529412	0.0	0.021932424422050976	0.04640303516708011	0.014014014014014014	0.03884234577303884	0.012121212121212121	0.036346691519105315	0.013633669235328987	0.03517215845982969	0.014014014014014014	0.02308580223162755	0.01911764705882353	0.03699179898796021	0.011511511511511512	0.026938239159001315	0.014819205690574985	0.03556609365737996	0.03556609365737996	0.03125	0.016516516516516516	0.046633634508889535	0.013013013013013013	0.03620803159973667	0.012967200610221205	0.029871977240398292
gdT	0.006453048509123275	0.006453048509123275	0.0022123893805309734	0.003041689032027196	0.002472301071330464	0.004905808477237049	0.005831583858175881	0.004830917874396135	0.004831932773109244	0.012906032482598608	0.0051596259271202835	0.001789228842368939	0.041901692183722805	0.025812064965197216	0.010222065562213606	0.0046519949901592415	0.01178475081641346	0.01178475081641346	0.009303989980318483	0.009303989980318483	0.005766710353866317	0.02786099460754943	0.012467913458012467	0.00625	0.0	0.012448132780082987	0.008609368159929957	0.0025025025025025025	0.0072353389185072356	0.0	0.004349176762969867	0.011855364552459988	0.012217697149203998	0.003003003003003003	0.02847248941900731	0.006985294117647059	0.006281626243238528	0.002002002002002002	0.01445466491458607	0.004149377593360996	0.007705986959098993	0.007705986959098993	0.002533783783783784	0.0005005005005005005	0.009326726901777908	0.004004004004004004	0.008229098090849244	0.0064836003051106025	0.006756756756756757
pDC	0.0013351134846461949	0.0013351134846461949	0.0013827433628318584	0.0001789228842368939	0.0013735005951835912	0.024921507064364207	0.000583158385817588	0.0003578457684737878	0.0	0.00478538283062645	0.0025798129635601417	0.0	0.00040290088638195	0.006090487238979118	0.0010574550581600281	0.0003578457684737878	0.0011358795967627432	0.0011358795967627432	0.0005367686527106817	0.0005367686527106817	0.0007863695937090433	0.0024965048931495904	0.0	0.0011029411764705882	0.0023346303501945525	0.0005927682276229994	0.00014592149423610097	0.0045045045045045045	0.0026656511805026656	0.003463203463203463	0.003727865796831314	0.0005927682276229994	0.0055534987041836355	0.0035035035035035035	0.0034628703347441324	0.0014705882352941176	0.00034897923573547375	0.0035035035035035035	0.0164257555847569	0.0005927682276229994	0.0005927682276229994	0.0005927682276229994	0.0008445945945945946	0.003003003003003003	0.0020402215097639173	0.0035035035035035035	0.002304147465437788	0.0064836003051106025	0.012802275960170697
[truncated: 199 more columns]
